# Supplementary material for: From linked open data to molecular interaction: studying selectivity trends for ligands of the human serotonin and dopamine transporter
Source: Medchemcomm. 2016 Jul 22;7(9):1819–31. doi: 10.1039/c6md00207b (PMC5100691; doi:10.1039/c6md00207b)
Supplement: Supplementary file 8 [file MD-007-C6MD00207B-s008.zip]

Archive with 109 entries (109 files):
- C6MD00207B_structure_1.mol
- C6MD00207B_structure_2.mol
- C6MD00207B_structure_3.mol
- C6MD00207B_structure_4.mol
- C6MD00207B_structure_5.mol
- C6MD00207B_structure_6.mol
- C6MD00207B_structure_CHEMBL11.mol
- C6MD00207B_structure_CHEMBL41.mol
- C6MD00207B_structure_CHEMBL59.mol
- C6MD00207B_structure_CHEMBL71.mol
- C6MD00207B_structure_CHEMBL72.mol
- C6MD00207B_structure_CHEMBL81.mol
- C6MD00207B_structure_CHEMBL83.mol
- C6MD00207B_structure_CHEMBL91.mol
- C6MD00207B_structure_CHEMBL104.mol
- C6MD00207B_structure_CHEMBL118.mol
- C6MD00207B_structure_CHEMBL135.mol
- C6MD00207B_structure_CHEMBL411.mol
- C6MD00207B_structure_CHEMBL415.mol
- C6MD00207B_structure_CHEMBL445.mol
- C6MD00207B_structure_CHEMBL479.mol
- C6MD00207B_structure_CHEMBL490.mol
- C6MD00207B_structure_CHEMBL511.mol
- C6MD00207B_structure_CHEMBL549.mol
- C6MD00207B_structure_CHEMBL612.mol
- C6MD00207B_structure_CHEMBL629.mol
- C6MD00207B_structure_CHEMBL633.mol
- C6MD00207B_structure_CHEMBL637.mol
- C6MD00207B_structure_CHEMBL641.mol
- C6MD00207B_structure_CHEMBL691.mol
- C6MD00207B_structure_CHEMBL707.mol
- C6MD00207B_structure_CHEMBL723.mol
- C6MD00207B_structure_CHEMBL726.mol
- C6MD00207B_structure_CHEMBL728.mol
- C6MD00207B_structure_CHEMBL781.mol
- C6MD00207B_structure_CHEMBL796.mol
- C6MD00207B_structure_CHEMBL808.mol
- C6MD00207B_structure_CHEMBL809.mol
- C6MD00207B_structure_CHEMBL894.mol
- C6MD00207B_structure_CHEMBL926.mol
- C6MD00207B_structure_CHEMBL954.mol
- C6MD00207B_structure_CHEMBL1118.mol
- C6MD00207B_structure_CHEMBL1172.mol
- C6MD00207B_structure_CHEMBL1175.mol
- C6MD00207B_structure_CHEMBL1221.mol
- C6MD00207B_structure_CHEMBL1262.mol
- C6MD00207B_structure_CHEMBL1289.mol
- C6MD00207B_structure_CHEMBL1306.mol
- C6MD00207B_structure_CHEMBL1419.mol
- C6MD00207B_structure_CHEMBL1479.mol
- C6MD00207B_structure_CHEMBL1670.mol
- C6MD00207B_structure_CHEMBL1722.mol
- C6MD00207B_structure_CHEMBL99946.mol
- C6MD00207B_structure_CHEMBL201666.mol
- C6MD00207B_structure_CHEMBL201960.mol
- C6MD00207B_structure_CHEMBL201976.mol
- C6MD00207B_structure_CHEMBL201978.mol
- C6MD00207B_structure_CHEMBL202348.mol
- C6MD00207B_structure_CHEMBL202409.mol
- C6MD00207B_structure_CHEMBL202420.mol
- C6MD00207B_structure_CHEMBL202479.mol
- C6MD00207B_structure_CHEMBL203403.mol
- C6MD00207B_structure_CHEMBL203488.mol
- C6MD00207B_structure_CHEMBL204254.mol
- C6MD00207B_structure_CHEMBL204288.mol
- C6MD00207B_structure_CHEMBL204538.mol
- C6MD00207B_structure_CHEMBL204759.mol
- C6MD00207B_structure_CHEMBL205028.mol
- C6MD00207B_structure_CHEMBL259209.mol
- C6MD00207B_structure_CHEMBL295698.mol
- C6MD00207B_structure_CHEMBL296419.mol
- C6MD00207B_structure_CHEMBL360328.mol
- C6MD00207B_structure_CHEMBL369997.mol
- C6MD00207B_structure_CHEMBL372312.mol
- C6MD00207B_structure_CHEMBL379446.mol
- C6MD00207B_structure_CHEMBL381127.mol
- C6MD00207B_structure_CHEMBL426304.mol
- C6MD00207B_structure_CHEMBL565396.mol
- C6MD00207B_structure_CHEMBL565844.mol
- C6MD00207B_structure_CHEMBL565845.mol
- C6MD00207B_structure_CHEMBL566000.mol
- C6MD00207B_structure_CHEMBL566001.mol
- C6MD00207B_structure_CHEMBL566207.mol
- C6MD00207B_structure_CHEMBL566418.mol
- C6MD00207B_structure_CHEMBL566420.mol
- C6MD00207B_structure_CHEMBL566618.mol
- C6MD00207B_structure_CHEMBL566830.mol
- C6MD00207B_structure_CHEMBL566832.mol
- C6MD00207B_structure_CHEMBL567479.mol
- C6MD00207B_structure_CHEMBL569700.mol
- C6MD00207B_structure_CHEMBL576063.mol
- C6MD00207B_structure_CHEMBL578610.mol
- C6MD00207B_structure_CHEMBL578611.mol
- C6MD00207B_structure_CHEMBL578612.mol
- C6MD00207B_structure_CHEMBL580143.mol
- C6MD00207B_structure_CHEMBL589250.mol
- C6MD00207B_structure_CHEMBL589494.mol
- C6MD00207B_structure_CHEMBL592854.mol
- C6MD00207B_structure_CHEMBL596775.mol
- C6MD00207B_structure_CHEMBL598026.mol
- C6MD00207B_structure_CHEMBL599028.mol
- C6MD00207B_structure_CHEMBL599230.mol
- C6MD00207B_structure_CHEMBL599233.mol
- C6MD00207B_structure_CHEMBL599846.mol
- C6MD00207B_structure_CHEMBL603620.mol
- C6MD00207B_structure_CHEMBL605501.mol
- C6MD00207B_structure_CHEMBL1201082.mol
- C6MD00207B_structure_CHEMBL1201203.mol
- C6MD00207B_structure_CHEMBL1201353.mol
