# Supplementary material for: From linked open data to molecular interaction: studying selectivity trends for ligands of the human serotonin and dopamine transporter
Source: Medchemcomm. 2016 Jul 22;7(9):1819–31. doi: 10.1039/c6md00207b (PMC5100691; doi:10.1039/c6md00207b)
Supplement: Supplementary file 8 [file MD-007-C6MD00207B-s008.zip › C6MD00207B_structure_1.mol]

  ACD/Labs09131613152D

 19 19  0  0  0  0  0  0  0  0  1 V2000
    1.1493   -0.6624    0.0000 C   0  0  0  0  0  0  0  0  0  0  0  0
    1.1493   -1.9953    0.0000 C   0  0  0  0  0  0  0  0  0  0  0  0
    2.2985   -2.6657    0.0000 C   0  0  0  0  0  0  0  0  0  0  0  0
    3.4558   -1.9953    0.0000 C   0  0  0  0  0  0  0  0  0  0  0  0
    3.4478   -0.6624    0.0000 C   0  0  0  0  0  0  0  0  0  0  0  0
    2.2985    0.0000    0.0000 C   0  0  0  0  0  0  0  0  0  0  0  0
    0.0000    0.0000    0.0000 Cl  0  0  0  0  0  0  0  0  0  0  0  0
    2.2985   -3.9905    0.0000 C   0  0  0  0  0  0  0  0  0  0  0  0
    1.1493   -4.6609    0.0000 O   0  0  0  0  0  0  0  0  0  0  0  0
    3.4558   -4.6609    0.0000 C   0  0  0  0  0  0  0  0  0  0  0  0
    3.4558   -5.9858    0.0000 C   0  0  0  0  0  0  0  0  0  0  0  0
    4.6051   -3.9905    0.0000 N   0  0  0  0  0  0  0  0  0  0  0  0
    2.2985   -6.6482    0.0000 C   0  0  0  0  0  0  0  0  0  0  0  0
    2.2985   -7.9811    0.0000 C   0  0  0  0  0  0  0  0  0  0  0  0
    1.1493   -5.9858    0.0000 C   0  0  0  0  0  0  0  0  0  0  0  0
    5.7543   -4.6609    0.0000 C   0  0  0  0  0  0  0  0  0  0  0  0
    6.9036   -3.9905    0.0000 C   0  0  0  0  0  0  0  0  0  0  0  0
    5.7543   -5.9858    0.0000 C   0  0  0  0  0  0  0  0  0  0  0  0
    5.4112   -3.3760    0.0000 C   0  0  0  0  0  0  0  0  0  0  0  0
  1  2  2  0  0  0  0
  1  6  1  0  0  0  0
  1  7  1  0  0  0  0
  2  3  1  0  0  0  0
  3  4  2  0  0  0  0
  3  8  1  0  0  0  0
  4  5  1  0  0  0  0
  5  6  2  0  0  0  0
  8  9  2  0  0  0  0
  8 10  1  0  0  0  0
 10 11  1  0  0  0  0
 10 12  1  0  0  0  0
 11 13  1  0  0  0  0
 12 16  1  0  0  0  0
 13 14  1  0  0  0  0
 13 15  1  0  0  0  0
 16 17  1  0  0  0  0
 16 18  1  0  0  0  0
 16 19  1  0  0  0  0
M  END
> <name>
CHEMBL565594

> <number>
1

> <external_id>
C6MD00207B

> <article_doi>
10.1039/C6MD00207B

> <article_url>
http://dx.doi.org/10.1039/C6MD00207B

> <Source location>
file:/C:%5Cdepositions%5C20160913MD.sdf

$$$$
