# Supplementary material for: From linked open data to molecular interaction: studying selectivity trends for ligands of the human serotonin and dopamine transporter
Source: Medchemcomm. 2016 Jul 22;7(9):1819–31. doi: 10.1039/c6md00207b (PMC5100691; doi:10.1039/c6md00207b)
Supplement: Supplementary file 8 [file MD-007-C6MD00207B-s008.zip › C6MD00207B_structure_2.mol]

  ACD/Labs09131613152D

 19 19  0  0  0  0  0  0  0  0  1 V2000
    1.1542   -1.9919    0.0000 C   0  0  0  0  0  0  0  0  0  0  0  0
    1.1449   -3.3229    0.0000 C   0  0  0  0  0  0  0  0  0  0  0  0
    2.2990   -3.9931    0.0000 C   0  0  0  0  0  0  0  0  0  0  0  0
    3.4532   -3.3229    0.0000 C   0  0  0  0  0  0  0  0  0  0  0  0
    3.4532   -1.9919    0.0000 C   0  0  0  0  0  0  0  0  0  0  0  0
    2.2990   -1.3310    0.0000 C   0  0  0  0  0  0  0  0  0  0  0  0
    0.0000   -1.3310    0.0000 Cl  0  0  0  0  0  0  0  0  0  0  0  0
    2.2990   -5.3241    0.0000 C   0  0  0  0  0  0  0  0  0  0  0  0
    1.1449   -5.9849    0.0000 O   0  0  0  0  0  0  0  0  0  0  0  0
    3.4532   -5.9849    0.0000 C   0  0  0  0  0  0  0  0  0  0  0  0
    3.4532   -7.3160    0.0000 C   0  0  0  0  0  0  0  0  0  0  0  0
    4.5981   -5.3241    0.0000 N   0  0  0  0  0  0  0  0  0  0  0  0
    2.2990   -7.9768    0.0000 C   0  0  0  0  0  0  0  0  0  0  0  0
    2.2990   -9.3078    0.0000 C   0  0  0  0  0  0  0  0  0  0  0  0
    5.7522   -5.9849    0.0000 C   0  0  0  0  0  0  0  0  0  0  0  0
    6.9064   -5.3241    0.0000 C   0  0  0  0  0  0  0  0  0  0  0  0
    5.7522   -7.3160    0.0000 C   0  0  0  0  0  0  0  0  0  0  0  0
    5.4079   -4.7005    0.0000 C   0  0  0  0  0  0  0  0  0  0  0  0
    2.2897    0.0000    0.0000 Cl  0  0  0  0  0  0  0  0  0  0  0  0
  1  2  2  0  0  0  0
  1  6  1  0  0  0  0
  1  7  1  0  0  0  0
  2  3  1  0  0  0  0
  3  4  2  0  0  0  0
  3  8  1  0  0  0  0
  4  5  1  0  0  0  0
  5  6  2  0  0  0  0
  6 19  1  0  0  0  0
  8  9  2  0  0  0  0
  8 10  1  0  0  0  0
 10 11  1  0  0  0  0
 10 12  1  0  0  0  0
 11 13  1  0  0  0  0
 12 15  1  0  0  0  0
 13 14  1  0  0  0  0
 15 16  1  0  0  0  0
 15 17  1  0  0  0  0
 15 18  1  0  0  0  0
M  END
> <name>
CHEMBL566050

> <number>
2

> <external_id>
C6MD00207B

> <article_doi>
10.1039/C6MD00207B

> <article_url>
http://dx.doi.org/10.1039/C6MD00207B

> <Source location>
file:/C:%5Cdepositions%5C20160913MD.sdf

$$$$
