# Supplementary material for: From linked open data to molecular interaction: studying selectivity trends for ligands of the human serotonin and dopamine transporter
Source: Medchemcomm. 2016 Jul 22;7(9):1819–31. doi: 10.1039/c6md00207b (PMC5100691; doi:10.1039/c6md00207b)
Supplement: Supplementary file 8 [file MD-007-C6MD00207B-s008.zip › C6MD00207B_structure_4.mol]

  ACD/Labs09131613152D

 17 17  0  0  0  0  0  0  0  0  1 V2000
    1.1528   -0.6627    0.0000 C   0  0  0  0  0  0  0  0  0  0  0  0
    1.1459   -1.9950    0.0000 C   0  0  0  0  0  0  0  0  0  0  0  0
    2.2988   -2.6647    0.0000 C   0  0  0  0  0  0  0  0  0  0  0  0
    3.4516   -1.9950    0.0000 C   0  0  0  0  0  0  0  0  0  0  0  0
    3.4516   -0.6558    0.0000 C   0  0  0  0  0  0  0  0  0  0  0  0
    2.2988    0.0000    0.0000 C   0  0  0  0  0  0  0  0  0  0  0  0
    0.0000    0.0000    0.0000 Cl  0  0  0  0  0  0  0  0  0  0  0  0
    2.2988   -3.9901    0.0000 C   0  0  0  0  0  0  0  0  0  0  0  0
    1.1459   -4.6528    0.0000 O   0  0  0  0  0  0  0  0  0  0  0  0
    3.4516   -4.6528    0.0000 C   0  0  0  0  0  0  0  0  0  0  0  0
    3.4516   -5.9851    0.0000 C   0  0  0  0  0  0  0  0  0  0  0  0
    4.6045   -3.9901    0.0000 N   0  0  0  0  0  0  0  0  0  0  0  0
    2.2988   -6.6478    0.0000 C   0  0  0  0  0  0  0  0  0  0  0  0
    5.7504   -4.6528    0.0000 C   0  0  0  0  0  0  0  0  0  0  0  0
    6.9032   -3.9901    0.0000 C   0  0  0  0  0  0  0  0  0  0  0  0
    5.7504   -5.9851    0.0000 C   0  0  0  0  0  0  0  0  0  0  0  0
    5.4052   -3.3688    0.0000 C   0  0  0  0  0  0  0  0  0  0  0  0
  1  2  2  0  0  0  0
  1  6  1  0  0  0  0
  1  7  1  0  0  0  0
  2  3  1  0  0  0  0
  3  4  2  0  0  0  0
  3  8  1  0  0  0  0
  4  5  1  0  0  0  0
  5  6  2  0  0  0  0
  8  9  2  0  0  0  0
  8 10  1  0  0  0  0
 10 11  1  0  0  0  0
 10 12  1  0  0  0  0
 11 13  1  0  0  0  0
 12 14  1  0  0  0  0
 14 15  1  0  0  0  0
 14 16  1  0  0  0  0
 14 17  1  0  0  0  0
M  END
> <name>
CHEMBL566886

> <number>
4

> <external_id>
C6MD00207B

> <article_doi>
10.1039/C6MD00207B

> <article_url>
http://dx.doi.org/10.1039/C6MD00207B

> <Source location>
file:/C:%5Cdepositions%5C20160913MD.sdf

$$$$
