# Supplementary material for: From linked open data to molecular interaction: studying selectivity trends for ligands of the human serotonin and dopamine transporter
Source: Medchemcomm. 2016 Jul 22;7(9):1819–31. doi: 10.1039/c6md00207b (PMC5100691; doi:10.1039/c6md00207b)
Supplement: Supplementary file 8 [file MD-007-C6MD00207B-s008.zip › C6MD00207B_structure_5.mol]

  ACD/Labs09131613152D

 17 17  0  0  0  0  0  0  0  0  1 V2000
    1.1487   -1.9974    0.0000 C   0  0  0  0  0  0  0  0  0  0  0  0
    1.1487   -3.3289    0.0000 C   0  0  0  0  0  0  0  0  0  0  0  0
    2.3047   -3.9947    0.0000 C   0  0  0  0  0  0  0  0  0  0  0  0
    3.4533   -3.3289    0.0000 C   0  0  0  0  0  0  0  0  0  0  0  0
    3.4533   -1.9900    0.0000 C   0  0  0  0  0  0  0  0  0  0  0  0
    2.2973   -1.3316    0.0000 C   0  0  0  0  0  0  0  0  0  0  0  0
    0.0000   -1.3316    0.0000 Cl  0  0  0  0  0  0  0  0  0  0  0  0
    2.2973   -5.3190    0.0000 C   0  0  0  0  0  0  0  0  0  0  0  0
    1.1487   -5.9848    0.0000 O   0  0  0  0  0  0  0  0  0  0  0  0
    3.4533   -5.9848    0.0000 C   0  0  0  0  0  0  0  0  0  0  0  0
    3.4533   -7.3164    0.0000 C   0  0  0  0  0  0  0  0  0  0  0  0
    4.6020   -5.3190    0.0000 N   0  0  0  0  0  0  0  0  0  0  0  0
    5.7507   -5.9848    0.0000 C   0  0  0  0  0  0  0  0  0  0  0  0
    6.9066   -5.3263    0.0000 C   0  0  0  0  0  0  0  0  0  0  0  0
    5.7507   -7.3164    0.0000 C   0  0  0  0  0  0  0  0  0  0  0  0
    5.4068   -4.7044    0.0000 C   0  0  0  0  0  0  0  0  0  0  0  0
    2.2973    0.0000    0.0000 Cl  0  0  0  0  0  0  0  0  0  0  0  0
  1  2  2  0  0  0  0
  1  6  1  0  0  0  0
  1  7  1  0  0  0  0
  2  3  1  0  0  0  0
  3  4  2  0  0  0  0
  3  8  1  0  0  0  0
  4  5  1  0  0  0  0
  5  6  2  0  0  0  0
  6 17  1  0  0  0  0
  8  9  2  0  0  0  0
  8 10  1  0  0  0  0
 10 11  1  0  0  0  0
 10 12  1  0  0  0  0
 12 13  1  0  0  0  0
 13 14  1  0  0  0  0
 13 15  1  0  0  0  0
 13 16  1  0  0  0  0
M  END
> <name>
CHEMBL568140

> <number>
5

> <external_id>
C6MD00207B

> <article_doi>
10.1039/C6MD00207B

> <article_url>
http://dx.doi.org/10.1039/C6MD00207B

> <Source location>
file:/C:%5Cdepositions%5C20160913MD.sdf

$$$$
