# Supplementary material for: From linked open data to molecular interaction: studying selectivity trends for ligands of the human serotonin and dopamine transporter
Source: Medchemcomm. 2016 Jul 22;7(9):1819–31. doi: 10.1039/c6md00207b (PMC5100691; doi:10.1039/c6md00207b)
Supplement: Supplementary file 8 [file MD-007-C6MD00207B-s008.zip › C6MD00207B_structure_6.mol]

  ACD/Labs09131613152D

 18 18  0  0  0  0  0  0  0  0  1 V2000
    1.1494   -0.6625    0.0000 C   0  0  0  0  0  0  0  0  0  0  0  0
    1.1494   -1.9955    0.0000 C   0  0  0  0  0  0  0  0  0  0  0  0
    2.2989   -2.6661    0.0000 C   0  0  0  0  0  0  0  0  0  0  0  0
    3.4563   -1.9955    0.0000 C   0  0  0  0  0  0  0  0  0  0  0  0
    3.4483   -0.6625    0.0000 C   0  0  0  0  0  0  0  0  0  0  0  0
    2.2989    0.0000    0.0000 C   0  0  0  0  0  0  0  0  0  0  0  0
    0.0000    0.0000    0.0000 Cl  0  0  0  0  0  0  0  0  0  0  0  0
    2.2989   -3.9911    0.0000 C   0  0  0  0  0  0  0  0  0  0  0  0
    1.1494   -4.6616    0.0000 O   0  0  0  0  0  0  0  0  0  0  0  0
    3.4563   -4.6616    0.0000 C   0  0  0  0  0  0  0  0  0  0  0  0
    3.4483   -5.9866    0.0000 C   0  0  0  0  0  0  0  0  0  0  0  0
    4.6057   -3.9911    0.0000 N   0  0  0  0  0  0  0  0  0  0  0  0
    2.2989   -6.6492    0.0000 C   0  0  0  0  0  0  0  0  0  0  0  0
    2.2989   -7.9822    0.0000 C   0  0  0  0  0  0  0  0  0  0  0  0
    5.7552   -4.6616    0.0000 C   0  0  0  0  0  0  0  0  0  0  0  0
    6.9046   -3.9911    0.0000 C   0  0  0  0  0  0  0  0  0  0  0  0
    5.7552   -5.9866    0.0000 C   0  0  0  0  0  0  0  0  0  0  0  0
    5.4119   -3.3765    0.0000 C   0  0  0  0  0  0  0  0  0  0  0  0
  1  2  2  0  0  0  0
  1  6  1  0  0  0  0
  1  7  1  0  0  0  0
  2  3  1  0  0  0  0
  3  4  2  0  0  0  0
  3  8  1  0  0  0  0
  4  5  1  0  0  0  0
  5  6  2  0  0  0  0
  8  9  2  0  0  0  0
  8 10  1  0  0  0  0
 10 11  1  0  0  0  0
 10 12  1  0  0  0  0
 11 13  1  0  0  0  0
 12 15  1  0  0  0  0
 13 14  1  0  0  0  0
 15 16  1  0  0  0  0
 15 17  1  0  0  0  0
 15 18  1  0  0  0  0
M  END
> <name>
CHEMBL569465

> <number>
6

> <external_id>
C6MD00207B

> <article_doi>
10.1039/C6MD00207B

> <article_url>
http://dx.doi.org/10.1039/C6MD00207B

> <Source location>
file:/C:%5Cdepositions%5C20160913MD.sdf

$$$$
