# Supplementary material for: From linked open data to molecular interaction: studying selectivity trends for ligands of the human serotonin and dopamine transporter
Source: Medchemcomm. 2016 Jul 22;7(9):1819–31. doi: 10.1039/c6md00207b (PMC5100691; doi:10.1039/c6md00207b)
Supplement: Supplementary file 8 [file MD-007-C6MD00207B-s008.zip › C6MD00207B_structure_CHEMBL11.mol]

  ACD/Labs09131613152D

 21 23  0  0  0  0  0  0  0  0  1 V2000
    8.6888   -4.4052    0.0000 C   0  0  0  0  0  0  0  0  0  0  0  0
    7.3942   -4.7007    0.0000 N   0  0  0  0  0  0  0  0  0  0  0  0
    7.0032   -5.9692    0.0000 C   0  0  0  0  0  0  0  0  0  0  0  0
    6.4906   -3.7275    0.0000 C   0  0  0  0  0  0  0  0  0  0  0  0
    5.1872   -4.0229    0.0000 C   0  0  0  0  0  0  0  0  0  0  0  0
    4.2836   -3.0411    0.0000 C   0  0  0  0  0  0  0  0  0  0  0  0
    2.9890   -3.3365    0.0000 N   0  0  0  0  0  0  0  0  0  0  0  0
    2.1635   -2.3025    0.0000 C   0  0  0  0  0  0  0  0  0  0  0  0
    2.8239   -1.1469    0.0000 C   0  0  0  0  0  0  0  0  0  0  0  0
    2.1635    0.0000    0.0000 C   0  0  0  0  0  0  0  0  0  0  0  0
    0.8254    0.0000    0.0000 C   0  0  0  0  0  0  0  0  0  0  0  0
    0.1651   -1.1469    0.0000 C   0  0  0  0  0  0  0  0  0  0  0  0
    0.8254   -2.3025    0.0000 C   0  0  0  0  0  0  0  0  0  0  0  0
    0.0000   -3.3365    0.0000 C   0  0  0  0  0  0  0  0  0  0  0  0
    0.2954   -4.6398    0.0000 C   0  0  0  0  0  0  0  0  0  0  0  0
    1.4945   -5.2133    0.0000 C   0  0  0  0  0  0  0  0  0  0  0  0
    1.3989   -6.5427    0.0000 C   0  0  0  0  0  0  0  0  0  0  0  0
    2.4937   -7.2899    0.0000 C   0  0  0  0  0  0  0  0  0  0  0  0
    3.6928   -6.7165    0.0000 C   0  0  0  0  0  0  0  0  0  0  0  0
    3.7883   -5.3871    0.0000 C   0  0  0  0  0  0  0  0  0  0  0  0
    2.6935   -4.6398    0.0000 C   0  0  0  0  0  0  0  0  0  0  0  0
  1  2  1  0  0  0  0
  2  3  1  0  0  0  0
  2  4  1  0  0  0  0
  4  5  1  0  0  0  0
  5  6  1  0  0  0  0
  6  7  1  0  0  0  0
  7  8  1  0  0  0  0
  7 21  1  0  0  0  0
  8  9  2  0  0  0  0
  8 13  1  0  0  0  0
  9 10  1  0  0  0  0
 10 11  2  0  0  0  0
 11 12  1  0  0  0  0
 12 13  2  0  0  0  0
 13 14  1  0  0  0  0
 14 15  1  0  0  0  0
 15 16  1  0  0  0  0
 16 17  2  0  0  0  0
 16 21  1  0  0  0  0
 17 18  1  0  0  0  0
 18 19  2  0  0  0  0
 19 20  1  0  0  0  0
 20 21  2  0  0  0  0
M  END
> <name>
IMIPRAMINE; CHEMBL11

> <number>
CHEMBL11

> <external_id>
C6MD00207B

> <article_doi>
10.1039/C6MD00207B

> <article_url>
http://dx.doi.org/10.1039/C6MD00207B

> <Source location>
file:/C:%5Cdepositions%5C20160913MD.sdf

$$$$
