# Supplementary material for: From linked open data to molecular interaction: studying selectivity trends for ligands of the human serotonin and dopamine transporter
Source: Medchemcomm. 2016 Jul 22;7(9):1819–31. doi: 10.1039/c6md00207b (PMC5100691; doi:10.1039/c6md00207b)
Supplement: Supplementary file 8 [file MD-007-C6MD00207B-s008.zip › C6MD00207B_structure_CHEMBL59.mol]

  ACD/Labs09131613152D

 11 11  0  0  0  0  0  0  0  0  1 V2000
    7.3167   -3.4535    0.0000 N   0  0  0  0  0  0  0  0  0  0  0  0
    5.9851   -3.4535    0.0000 C   0  0  0  0  0  0  0  0  0  0  0  0
    5.3192   -2.3048    0.0000 C   0  0  0  0  0  0  0  0  0  0  0  0
    3.9876   -2.3048    0.0000 C   0  0  0  0  0  0  0  0  0  0  0  0
    3.3291   -3.4535    0.0000 C   0  0  0  0  0  0  0  0  0  0  0  0
    1.9975   -3.4535    0.0000 C   0  0  0  0  0  0  0  0  0  0  0  0
    1.3316   -2.3048    0.0000 C   0  0  0  0  0  0  0  0  0  0  0  0
    0.0000   -2.3048    0.0000 O   0  0  0  0  0  0  0  0  0  0  0  0
    1.9975   -1.1487    0.0000 C   0  0  0  0  0  0  0  0  0  0  0  0
    1.3316    0.0000    0.0000 O   0  0  0  0  0  0  0  0  0  0  0  0
    3.3291   -1.1487    0.0000 C   0  0  0  0  0  0  0  0  0  0  0  0
  1  2  1  0  0  0  0
  2  3  1  0  0  0  0
  3  4  1  0  0  0  0
  4  5  2  0  0  0  0
  4 11  1  0  0  0  0
  5  6  1  0  0  0  0
  6  7  2  0  0  0  0
  7  8  1  0  0  0  0
  7  9  1  0  0  0  0
  9 10  1  0  0  0  0
  9 11  2  0  0  0  0
M  END
> <name>
DOPAMINE; CHEMBL59

> <number>
CHEMBL59

> <external_id>
C6MD00207B

> <article_doi>
10.1039/C6MD00207B

> <article_url>
http://dx.doi.org/10.1039/C6MD00207B

> <Source location>
file:/C:%5Cdepositions%5C20160913MD.sdf

$$$$
