# Supplementary material for: From linked open data to molecular interaction: studying selectivity trends for ligands of the human serotonin and dopamine transporter
Source: Medchemcomm. 2016 Jul 22;7(9):1819–31. doi: 10.1039/c6md00207b (PMC5100691; doi:10.1039/c6md00207b)
Supplement: Supplementary file 8 [file MD-007-C6MD00207B-s008.zip › C6MD00207B_structure_CHEMBL71.mol]

  ACD/Labs09131613152D

 21 23  0  0  0  0  0  0  0  0  1 V2000
    7.9813   -5.7562    0.0000 C   0  0  0  0  0  0  0  0  0  0  0  0
    6.6511   -5.7562    0.0000 N   0  0  0  0  0  0  0  0  0  0  0  0
    5.9820   -6.9091    0.0000 C   0  0  0  0  0  0  0  0  0  0  0  0
    5.9820   -4.6034    0.0000 C   0  0  0  0  0  0  0  0  0  0  0  0
    4.6517   -4.6034    0.0000 C   0  0  0  0  0  0  0  0  0  0  0  0
    3.9907   -3.4586    0.0000 C   0  0  0  0  0  0  0  0  0  0  0  0
    2.6604   -3.4586    0.0000 N   0  0  0  0  0  0  0  0  0  0  0  0
    1.9913   -2.3057    0.0000 C   0  0  0  0  0  0  0  0  0  0  0  0
    2.6604   -1.1529    0.0000 C   0  0  0  0  0  0  0  0  0  0  0  0
    1.9913    0.0000    0.0000 C   0  0  0  0  0  0  0  0  0  0  0  0
    0.6611    0.0000    0.0000 C   0  0  0  0  0  0  0  0  0  0  0  0
    0.0000   -1.1529    0.0000 C   0  0  0  0  0  0  0  0  0  0  0  0
    0.6611   -2.3057    0.0000 C   0  0  0  0  0  0  0  0  0  0  0  0
    0.0000   -3.4586    0.0000 S   0  0  0  0  0  0  0  0  0  0  0  0
    0.6611   -4.6034    0.0000 C   0  0  0  0  0  0  0  0  0  0  0  0
    0.0000   -5.7562    0.0000 C   0  0  0  0  0  0  0  0  0  0  0  0
    0.6611   -6.9091    0.0000 C   0  0  0  0  0  0  0  0  0  0  0  0
    1.9913   -6.9091    0.0000 C   0  0  0  0  0  0  0  0  0  0  0  0
    2.6604   -8.0619    0.0000 Cl  0  0  0  0  0  0  0  0  0  0  0  0
    2.6604   -5.7562    0.0000 C   0  0  0  0  0  0  0  0  0  0  0  0
    1.9913   -4.6034    0.0000 C   0  0  0  0  0  0  0  0  0  0  0  0
  1  2  1  0  0  0  0
  2  3  1  0  0  0  0
  2  4  1  0  0  0  0
  4  5  1  0  0  0  0
  5  6  1  0  0  0  0
  6  7  1  0  0  0  0
  7  8  1  0  0  0  0
  7 21  1  0  0  0  0
  8  9  2  0  0  0  0
  8 13  1  0  0  0  0
  9 10  1  0  0  0  0
 10 11  2  0  0  0  0
 11 12  1  0  0  0  0
 12 13  2  0  0  0  0
 13 14  1  0  0  0  0
 14 15  1  0  0  0  0
 15 16  2  0  0  0  0
 15 21  1  0  0  0  0
 16 17  1  0  0  0  0
 17 18  2  0  0  0  0
 18 19  1  0  0  0  0
 18 20  1  0  0  0  0
 20 21  2  0  0  0  0
M  END
> <name>
CHLORPROMAZINE; CHEMBL71

> <number>
CHEMBL71

> <external_id>
C6MD00207B

> <article_doi>
10.1039/C6MD00207B

> <article_url>
http://dx.doi.org/10.1039/C6MD00207B

> <Source location>
file:/C:%5Cdepositions%5C20160913MD.sdf

$$$$
