# Supplementary material for: From linked open data to molecular interaction: studying selectivity trends for ligands of the human serotonin and dopamine transporter
Source: Medchemcomm. 2016 Jul 22;7(9):1819–31. doi: 10.1039/c6md00207b (PMC5100691; doi:10.1039/c6md00207b)
Supplement: Supplementary file 8 [file MD-007-C6MD00207B-s008.zip › C6MD00207B_structure_CHEMBL81.mol]

  ACD/Labs09131613152D

 34 38  0  0  0  0  0  0  0  0  1 V2000
   12.3339  -10.8177    0.0000 O   0  0  0  0  0  0  0  0  0  0  0  0
   12.3339   -9.4928    0.0000 C   0  0  0  0  0  0  0  0  0  0  0  0
   11.1729   -8.8236    0.0000 C   0  0  0  0  0  0  0  0  0  0  0  0
   11.1729   -7.4987    0.0000 C   0  0  0  0  0  0  0  0  0  0  0  0
   12.3339   -6.8294    0.0000 C   0  0  0  0  0  0  0  0  0  0  0  0
   13.4812   -7.4987    0.0000 C   0  0  0  0  0  0  0  0  0  0  0  0
   13.4812   -8.8236    0.0000 C   0  0  0  0  0  0  0  0  0  0  0  0
   12.3339   -5.5045    0.0000 C   0  0  0  0  0  0  0  0  0  0  0  0
   13.3992   -4.7259    0.0000 S   0  0  0  0  0  0  0  0  0  0  0  0
   12.9895   -3.4557    0.0000 C   0  0  0  0  0  0  0  0  0  0  0  0
   13.6588   -2.3083    0.0000 C   0  0  0  0  0  0  0  0  0  0  0  0
   12.9895   -1.1610    0.0000 C   0  0  0  0  0  0  0  0  0  0  0  0
   13.6588    0.0000    0.0000 O   0  0  0  0  0  0  0  0  0  0  0  0
   11.6646   -1.1610    0.0000 C   0  0  0  0  0  0  0  0  0  0  0  0
   10.9953   -2.3083    0.0000 C   0  0  0  0  0  0  0  0  0  0  0  0
   11.6646   -3.4557    0.0000 C   0  0  0  0  0  0  0  0  0  0  0  0
   11.2548   -4.7259    0.0000 C   0  0  0  0  0  0  0  0  0  0  0  0
    9.9982   -5.1357    0.0000 C   0  0  0  0  0  0  0  0  0  0  0  0
    9.7114   -6.4333    0.0000 O   0  0  0  0  0  0  0  0  0  0  0  0
    9.0011   -4.2479    0.0000 C   0  0  0  0  0  0  0  0  0  0  0  0
    7.7445   -4.6576    0.0000 C   0  0  0  0  0  0  0  0  0  0  0  0
    6.7474   -3.7698    0.0000 C   0  0  0  0  0  0  0  0  0  0  0  0
    7.0343   -2.4722    0.0000 C   0  0  0  0  0  0  0  0  0  0  0  0
    6.0372   -1.5708    0.0000 O   0  0  0  0  0  0  0  0  0  0  0  0
    4.7806   -1.9805    0.0000 C   0  0  0  0  0  0  0  0  0  0  0  0
    3.7971   -1.0927    0.0000 C   0  0  0  0  0  0  0  0  0  0  0  0
    2.5269   -1.5025    0.0000 N   0  0  0  0  0  0  0  0  0  0  0  0
    2.2537   -2.8137    0.0000 C   0  0  0  0  0  0  0  0  0  0  0  0
    0.9834   -3.2235    0.0000 C   0  0  0  0  0  0  0  0  0  0  0  0
    0.0000   -2.3356    0.0000 C   0  0  0  0  0  0  0  0  0  0  0  0
    0.2732   -1.0244    0.0000 C   0  0  0  0  0  0  0  0  0  0  0  0
    1.5434   -0.6146    0.0000 C   0  0  0  0  0  0  0  0  0  0  0  0
    8.2909   -2.0488    0.0000 C   0  0  0  0  0  0  0  0  0  0  0  0
    9.2743   -2.9503    0.0000 C   0  0  0  0  0  0  0  0  0  0  0  0
  1  2  1  0  0  0  0
  2  3  2  0  0  0  0
  2  7  1  0  0  0  0
  3  4  1  0  0  0  0
  4  5  2  0  0  0  0
  5  6  1  0  0  0  0
  5  8  1  0  0  0  0
  6  7  2  0  0  0  0
  8  9  1  0  0  0  0
  8 17  2  0  0  0  0
  9 10  1  0  0  0  0
 10 11  2  0  0  0  0
 10 16  1  0  0  0  0
 11 12  1  0  0  0  0
 12 13  1  0  0  0  0
 12 14  2  0  0  0  0
 14 15  1  0  0  0  0
 15 16  2  0  0  0  0
 16 17  1  0  0  0  0
 17 18  1  0  0  0  0
 18 19  2  0  0  0  0
 18 20  1  0  0  0  0
 20 21  2  0  0  0  0
 20 34  1  0  0  0  0
 21 22  1  0  0  0  0
 22 23  2  0  0  0  0
 23 24  1  0  0  0  0
 23 33  1  0  0  0  0
 24 25  1  0  0  0  0
 25 26  1  0  0  0  0
 26 27  1  0  0  0  0
 27 28  1  0  0  0  0
 27 32  1  0  0  0  0
 28 29  1  0  0  0  0
 29 30  1  0  0  0  0
 30 31  1  0  0  0  0
 31 32  1  0  0  0  0
 33 34  2  0  0  0  0
M  END
> <name>
RALOXIFENE; CHEMBL81

> <number>
CHEMBL81

> <external_id>
C6MD00207B

> <article_doi>
10.1039/C6MD00207B

> <article_url>
http://dx.doi.org/10.1039/C6MD00207B

> <Source location>
file:/C:%5Cdepositions%5C20160913MD.sdf

$$$$
