# Supplementary material for: From linked open data to molecular interaction: studying selectivity trends for ligands of the human serotonin and dopamine transporter
Source: Medchemcomm. 2016 Jul 22;7(9):1819–31. doi: 10.1039/c6md00207b (PMC5100691; doi:10.1039/c6md00207b)
Supplement: Supplementary file 8 [file MD-007-C6MD00207B-s008.zip › C6MD00207B_structure_CHEMBL83.mol]

  ACD/Labs09131613152D

 28 30  0  0  0  0  0  0  0  0  1 V2000
    0.0000   -5.7702    0.0000 C   0  0  0  0  0  0  0  0  0  0  0  0
    0.6704   -4.6089    0.0000 C   0  0  0  0  0  0  0  0  0  0  0  0
    1.9992   -4.6089    0.0000 C   0  0  0  0  0  0  0  0  0  0  0  0
    2.6576   -3.4597    0.0000 C   0  0  0  0  0  0  0  0  0  0  0  0
    1.9992   -2.3105    0.0000 C   0  0  0  0  0  0  0  0  0  0  0  0
    2.6576   -1.1612    0.0000 C   0  0  0  0  0  0  0  0  0  0  0  0
    1.9992    0.0000    0.0000 C   0  0  0  0  0  0  0  0  0  0  0  0
    0.6704    0.0000    0.0000 C   0  0  0  0  0  0  0  0  0  0  0  0
    0.0000   -1.1612    0.0000 C   0  0  0  0  0  0  0  0  0  0  0  0
    0.6704   -2.3105    0.0000 C   0  0  0  0  0  0  0  0  0  0  0  0
    3.9864   -3.4597    0.0000 C   0  0  0  0  0  0  0  0  0  0  0  0
    4.6568   -4.6089    0.0000 C   0  0  0  0  0  0  0  0  0  0  0  0
    5.9856   -4.6089    0.0000 C   0  0  0  0  0  0  0  0  0  0  0  0
    6.6560   -3.4597    0.0000 C   0  0  0  0  0  0  0  0  0  0  0  0
    7.9848   -3.4597    0.0000 O   0  0  0  0  0  0  0  0  0  0  0  0
    8.6433   -4.6089    0.0000 C   0  0  0  0  0  0  0  0  0  0  0  0
    9.9721   -4.6089    0.0000 C   0  0  0  0  0  0  0  0  0  0  0  0
   10.6425   -5.7702    0.0000 N   0  0  0  0  0  0  0  0  0  0  0  0
   11.9713   -5.7702    0.0000 C   0  0  0  0  0  0  0  0  0  0  0  0
    9.9721   -6.9194    0.0000 C   0  0  0  0  0  0  0  0  0  0  0  0
    5.9856   -2.3105    0.0000 C   0  0  0  0  0  0  0  0  0  0  0  0
    4.6568   -2.3105    0.0000 C   0  0  0  0  0  0  0  0  0  0  0  0
    2.6576   -5.7702    0.0000 C   0  0  0  0  0  0  0  0  0  0  0  0
    1.9992   -6.9194    0.0000 C   0  0  0  0  0  0  0  0  0  0  0  0
    2.6576   -8.0686    0.0000 C   0  0  0  0  0  0  0  0  0  0  0  0
    3.9864   -8.0686    0.0000 C   0  0  0  0  0  0  0  0  0  0  0  0
    4.6568   -6.9194    0.0000 C   0  0  0  0  0  0  0  0  0  0  0  0
    3.9864   -5.7702    0.0000 C   0  0  0  0  0  0  0  0  0  0  0  0
  1  2  1  0  0  0  0
  2  3  1  0  0  0  0
  3  4  2  0  0  0  0
  3 23  1  0  0  0  0
  4  5  1  0  0  0  0
  4 11  1  0  0  0  0
  5  6  2  0  0  0  0
  5 10  1  0  0  0  0
  6  7  1  0  0  0  0
  7  8  2  0  0  0  0
  8  9  1  0  0  0  0
  9 10  2  0  0  0  0
 11 12  2  0  0  0  0
 11 22  1  0  0  0  0
 12 13  1  0  0  0  0
 13 14  2  0  0  0  0
 14 15  1  0  0  0  0
 14 21  1  0  0  0  0
 15 16  1  0  0  0  0
 16 17  1  0  0  0  0
 17 18  1  0  0  0  0
 18 19  1  0  0  0  0
 18 20  1  0  0  0  0
 21 22  2  0  0  0  0
 23 24  2  0  0  0  0
 23 28  1  0  0  0  0
 24 25  1  0  0  0  0
 25 26  2  0  0  0  0
 26 27  1  0  0  0  0
 27 28  2  0  0  0  0
M  END
> <name>
TAMOXIFEN; CHEMBL83

> <number>
CHEMBL83

> <external_id>
C6MD00207B

> <article_doi>
10.1039/C6MD00207B

> <article_url>
http://dx.doi.org/10.1039/C6MD00207B

> <Source location>
file:/C:%5Cdepositions%5C20160913MD.sdf

$$$$
