# Supplementary material for: From linked open data to molecular interaction: studying selectivity trends for ligands of the human serotonin and dopamine transporter
Source: Medchemcomm. 2016 Jul 22;7(9):1819–31. doi: 10.1039/c6md00207b (PMC5100691; doi:10.1039/c6md00207b)
Supplement: Supplementary file 8 [file MD-007-C6MD00207B-s008.zip › C6MD00207B_structure_CHEMBL91.mol]

  ACD/Labs09131613152D

 25 27  0  0  0  0  0  0  0  0  1 V2000
   11.3592   -3.3850    0.0000 Cl  0  0  0  0  0  0  0  0  0  0  0  0
   10.0301   -3.3850    0.0000 C   0  0  0  0  0  0  0  0  0  0  0  0
    9.3600   -4.5323    0.0000 C   0  0  0  0  0  0  0  0  0  0  0  0
    8.0309   -4.5323    0.0000 C   0  0  0  0  0  0  0  0  0  0  0  0
    7.3721   -3.3850    0.0000 C   0  0  0  0  0  0  0  0  0  0  0  0
    6.0431   -3.3850    0.0000 C   0  0  0  0  0  0  0  0  0  0  0  0
    5.3729   -2.2264    0.0000 O   0  0  0  0  0  0  0  0  0  0  0  0
    4.0439   -2.2264    0.0000 C   0  0  0  0  0  0  0  0  0  0  0  0
    3.3737   -1.0791    0.0000 C   0  0  0  0  0  0  0  0  0  0  0  0
    2.0447   -1.0791    0.0000 N   0  0  0  0  0  0  0  0  0  0  0  0
    1.2609   -2.1582    0.0000 C   0  0  0  0  0  0  0  0  0  0  0  0
    0.0000   -1.7380    0.0000 C   0  0  0  0  0  0  0  0  0  0  0  0
    0.0000   -0.4089    0.0000 N   0  0  0  0  0  0  0  0  0  0  0  0
    1.2609    0.0000    0.0000 C   0  0  0  0  0  0  0  0  0  0  0  0
    3.3737   -3.3850    0.0000 C   0  0  0  0  0  0  0  0  0  0  0  0
    2.0447   -3.3850    0.0000 C   0  0  0  0  0  0  0  0  0  0  0  0
    1.3858   -4.5323    0.0000 C   0  0  0  0  0  0  0  0  0  0  0  0
    2.0447   -5.6909    0.0000 C   0  0  0  0  0  0  0  0  0  0  0  0
    1.3858   -6.8382    0.0000 Cl  0  0  0  0  0  0  0  0  0  0  0  0
    3.3737   -5.6909    0.0000 C   0  0  0  0  0  0  0  0  0  0  0  0
    4.0439   -4.5323    0.0000 C   0  0  0  0  0  0  0  0  0  0  0  0
    5.3729   -4.5323    0.0000 Cl  0  0  0  0  0  0  0  0  0  0  0  0
    8.0309   -2.2264    0.0000 C   0  0  0  0  0  0  0  0  0  0  0  0
    7.3721   -1.0791    0.0000 Cl  0  0  0  0  0  0  0  0  0  0  0  0
    9.3600   -2.2264    0.0000 C   0  0  0  0  0  0  0  0  0  0  0  0
  1  2  1  0  0  0  0
  2  3  2  0  0  0  0
  2 25  1  0  0  0  0
  3  4  1  0  0  0  0
  4  5  2  0  0  0  0
  5  6  1  0  0  0  0
  5 23  1  0  0  0  0
  6  7  1  0  0  0  0
  7  8  1  0  0  0  0
  8  9  1  0  0  0  0
  8 15  1  0  0  0  0
  9 10  1  0  0  0  0
 10 11  1  0  0  0  0
 10 14  1  0  0  0  0
 11 12  2  0  0  0  0
 12 13  1  0  0  0  0
 13 14  2  0  0  0  0
 15 16  2  0  0  0  0
 15 21  1  0  0  0  0
 16 17  1  0  0  0  0
 17 18  2  0  0  0  0
 18 19  1  0  0  0  0
 18 20  1  0  0  0  0
 20 21  2  0  0  0  0
 21 22  1  0  0  0  0
 23 24  1  0  0  0  0
 23 25  2  0  0  0  0
M  END
> <name>
MICONAZOLE; CHEMBL91

> <number>
CHEMBL91

> <external_id>
C6MD00207B

> <article_doi>
10.1039/C6MD00207B

> <article_url>
http://dx.doi.org/10.1039/C6MD00207B

> <Source location>
file:/C:%5Cdepositions%5C20160913MD.sdf

$$$$
