# Supplementary material for: From linked open data to molecular interaction: studying selectivity trends for ligands of the human serotonin and dopamine transporter
Source: Medchemcomm. 2016 Jul 22;7(9):1819–31. doi: 10.1039/c6md00207b (PMC5100691; doi:10.1039/c6md00207b)
Supplement: Supplementary file 8 [file MD-007-C6MD00207B-s008.zip › C6MD00207B_structure_CHEMBL104.mol]

  ACD/Labs09131613152D

 25 28  0  0  0  0  0  0  0  0  1 V2000
    0.9838   -4.1671    0.0000 Cl  0  0  0  0  0  0  0  0  0  0  0  0
    1.4827   -4.6871    0.0000 C   0  0  0  0  0  0  0  0  0  0  0  0
    0.8081   -5.8536    0.0000 C   0  0  0  0  0  0  0  0  0  0  0  0
    1.4827   -7.0272    0.0000 C   0  0  0  0  0  0  0  0  0  0  0  0
    2.8390   -7.0272    0.0000 C   0  0  0  0  0  0  0  0  0  0  0  0
    3.5136   -5.8536    0.0000 C   0  0  0  0  0  0  0  0  0  0  0  0
    2.8390   -4.6871    0.0000 C   0  0  0  0  0  0  0  0  0  0  0  0
    3.5136   -3.5136    0.0000 C   0  0  0  0  0  0  0  0  0  0  0  0
    4.1882   -2.3400    0.0000 C   0  0  0  0  0  0  0  0  0  0  0  0
    5.5444   -2.3400    0.0000 C   0  0  0  0  0  0  0  0  0  0  0  0
    6.2190   -1.1735    0.0000 C   0  0  0  0  0  0  0  0  0  0  0  0
    5.5444    0.0000    0.0000 C   0  0  0  0  0  0  0  0  0  0  0  0
    4.1882    0.0000    0.0000 C   0  0  0  0  0  0  0  0  0  0  0  0
    3.5136   -1.1735    0.0000 C   0  0  0  0  0  0  0  0  0  0  0  0
    2.3400   -2.8390    0.0000 C   0  0  0  0  0  0  0  0  0  0  0  0
    2.3400   -1.4827    0.0000 C   0  0  0  0  0  0  0  0  0  0  0  0
    1.1735   -0.8081    0.0000 C   0  0  0  0  0  0  0  0  0  0  0  0
    0.0000   -1.4827    0.0000 C   0  0  0  0  0  0  0  0  0  0  0  0
    0.0000   -2.8390    0.0000 C   0  0  0  0  0  0  0  0  0  0  0  0
    1.1735   -3.5136    0.0000 C   0  0  0  0  0  0  0  0  0  0  0  0
    4.6871   -4.1882    0.0000 N   0  0  0  0  0  0  0  0  0  0  0  0
    5.9169   -3.6401    0.0000 C   0  0  0  0  0  0  0  0  0  0  0  0
    6.8234   -4.6450    0.0000 C   0  0  0  0  0  0  0  0  0  0  0  0
    6.1488   -5.8185    0.0000 N   0  0  0  0  0  0  0  0  0  0  0  0
    4.8277   -5.5374    0.0000 C   0  0  0  0  0  0  0  0  0  0  0  0
  1  2  1  0  0  0  0
  2  3  2  0  0  0  0
  2  7  1  0  0  0  0
  3  4  1  0  0  0  0
  4  5  2  0  0  0  0
  5  6  1  0  0  0  0
  6  7  2  0  0  0  0
  7  8  1  0  0  0  0
  8  9  1  0  0  0  0
  8 15  1  0  0  0  0
  8 21  1  0  0  0  0
  9 10  2  0  0  0  0
  9 14  1  0  0  0  0
 10 11  1  0  0  0  0
 11 12  2  0  0  0  0
 12 13  1  0  0  0  0
 13 14  2  0  0  0  0
 15 16  2  0  0  0  0
 15 20  1  0  0  0  0
 16 17  1  0  0  0  0
 17 18  2  0  0  0  0
 18 19  1  0  0  0  0
 19 20  2  0  0  0  0
 21 22  1  0  0  0  0
 21 25  1  0  0  0  0
 22 23  2  0  0  0  0
 23 24  1  0  0  0  0
 24 25  2  0  0  0  0
M  END
> <name>
CLOTRIMAZOLE; CHEMBL104

> <number>
CHEMBL104

> <external_id>
C6MD00207B

> <article_doi>
10.1039/C6MD00207B

> <article_url>
http://dx.doi.org/10.1039/C6MD00207B

> <Source location>
file:/C:%5Cdepositions%5C20160913MD.sdf

$$$$
