# Supplementary material for: From linked open data to molecular interaction: studying selectivity trends for ligands of the human serotonin and dopamine transporter
Source: Medchemcomm. 2016 Jul 22;7(9):1819–31. doi: 10.1039/c6md00207b (PMC5100691; doi:10.1039/c6md00207b)
Supplement: Supplementary file 8 [file MD-007-C6MD00207B-s008.zip › C6MD00207B_structure_CHEMBL118.mol]

  ACD/Labs09131613152D

 26 28  0  0  0  0  0  0  0  0  1 V2000
    9.5230   -7.4078    0.0000 C   0  0  0  0  0  0  0  0  0  0  0  0
    8.1923   -7.4078    0.0000 C   0  0  0  0  0  0  0  0  0  0  0  0
    7.5270   -8.5597    0.0000 C   0  0  0  0  0  0  0  0  0  0  0  0
    6.1964   -8.5597    0.0000 C   0  0  0  0  0  0  0  0  0  0  0  0
    5.5311   -7.4078    0.0000 C   0  0  0  0  0  0  0  0  0  0  0  0
    6.1964   -6.2560    0.0000 C   0  0  0  0  0  0  0  0  0  0  0  0
    7.5270   -6.2560    0.0000 C   0  0  0  0  0  0  0  0  0  0  0  0
    4.2004   -7.4078    0.0000 C   0  0  0  0  0  0  0  0  0  0  0  0
    3.4160   -8.4803    0.0000 C   0  0  0  0  0  0  0  0  0  0  0  0
    2.1548   -8.0732    0.0000 C   0  0  0  0  0  0  0  0  0  0  0  0
    2.1548   -6.7425    0.0000 N   0  0  0  0  0  0  0  0  0  0  0  0
    3.4160   -6.3255    0.0000 N   0  0  0  0  0  0  0  0  0  0  0  0
    3.8330   -5.0643    0.0000 C   0  0  0  0  0  0  0  0  0  0  0  0
    5.1339   -4.7863    0.0000 C   0  0  0  0  0  0  0  0  0  0  0  0
    5.5410   -3.5252    0.0000 C   0  0  0  0  0  0  0  0  0  0  0  0
    4.6572   -2.5322    0.0000 C   0  0  0  0  0  0  0  0  0  0  0  0
    3.3464   -2.8102    0.0000 C   0  0  0  0  0  0  0  0  0  0  0  0
    2.9393   -4.0713    0.0000 C   0  0  0  0  0  0  0  0  0  0  0  0
    5.0643   -1.2611    0.0000 S   0  0  0  0  0  0  0  0  0  0  0  0
    6.3255   -1.6782    0.0000 O   0  0  0  0  0  0  0  0  0  0  0  0
    3.8032   -0.8540    0.0000 O   0  0  0  0  0  0  0  0  0  0  0  0
    5.4715    0.0000    0.0000 N   0  0  0  0  0  0  0  0  0  0  0  0
    1.0724   -8.8576    0.0000 C   0  0  0  0  0  0  0  0  0  0  0  0
    0.0000   -9.6322    0.0000 F   0  0  0  0  0  0  0  0  0  0  0  0
    0.2979   -7.7753    0.0000 F   0  0  0  0  0  0  0  0  0  0  0  0
    1.8569   -9.9301    0.0000 F   0  0  0  0  0  0  0  0  0  0  0  0
  1  2  1  0  0  0  0
  2  3  2  0  0  0  0
  2  7  1  0  0  0  0
  3  4  1  0  0  0  0
  4  5  2  0  0  0  0
  5  6  1  0  0  0  0
  5  8  1  0  0  0  0
  6  7  2  0  0  0  0
  8  9  2  0  0  0  0
  8 12  1  0  0  0  0
  9 10  1  0  0  0  0
 10 11  2  0  0  0  0
 10 23  1  0  0  0  0
 11 12  1  0  0  0  0
 12 13  1  0  0  0  0
 13 14  2  0  0  0  0
 13 18  1  0  0  0  0
 14 15  1  0  0  0  0
 15 16  2  0  0  0  0
 16 17  1  0  0  0  0
 16 19  1  0  0  0  0
 17 18  2  0  0  0  0
 19 20  2  0  0  0  0
 19 21  2  0  0  0  0
 19 22  1  0  0  0  0
 23 24  1  0  0  0  0
 23 25  1  0  0  0  0
 23 26  1  0  0  0  0
M  END
> <name>
CELECOXIB; CHEMBL118

> <number>
CHEMBL118

> <external_id>
C6MD00207B

> <article_doi>
10.1039/C6MD00207B

> <article_url>
http://dx.doi.org/10.1039/C6MD00207B

> <Source location>
file:/C:%5Cdepositions%5C20160913MD.sdf

$$$$
