# Supplementary material for: From linked open data to molecular interaction: studying selectivity trends for ligands of the human serotonin and dopamine transporter
Source: Medchemcomm. 2016 Jul 22;7(9):1819–31. doi: 10.1039/c6md00207b (PMC5100691; doi:10.1039/c6md00207b)
Supplement: Supplementary file 8 [file MD-007-C6MD00207B-s008.zip › C6MD00207B_structure_CHEMBL135.mol]

  ACD/Labs09131613152D

 20 23  0  0  1  0  0  0  0  0  1 V2000
    0.3493   -7.0486    0.0000 C   0  0  0  0  0  0  0  0  0  0  0  0
    1.6748   -6.9142    0.0000 C   0  0  0  0  0  0  0  0  0  0  0  0
    1.0121   -5.7589    0.0000 C   0  0  0  0  0  0  0  0  0  0  0  0
    1.6748   -4.6035    0.0000 C   0  0  0  0  0  0  0  0  0  0  0  0
    3.0093   -4.6035    0.0000 C   0  0  0  0  0  0  0  0  0  0  0  0
    3.6721   -5.7589    0.0000 C   0  0  0  0  0  0  0  0  0  0  0  0
    4.9976   -5.7589    0.0000 C   0  0  0  0  0  0  0  0  0  0  0  0
    5.6693   -4.6035    0.0000 C   0  0  0  0  0  0  0  0  0  0  0  0
    4.9976   -3.4571    0.0000 C   0  0  0  0  0  0  0  0  0  0  0  0
    5.6693   -2.3018    0.0000 C   0  0  0  0  0  0  0  0  0  0  0  0
    4.9976   -1.1554    0.0000 C   0  0  0  0  0  0  0  0  0  0  0  0
    5.6693    0.0000    0.0000 O   0  0  0  0  0  0  0  0  0  0  0  0
    3.6721   -1.1554    0.0000 C   0  0  0  0  0  0  0  0  0  0  0  0
    3.0093   -2.3018    0.0000 C   0  0  0  0  0  0  0  0  0  0  0  0
    3.6721   -3.4571    0.0000 C   0  0  0  0  0  0  0  0  0  0  0  0
    3.0093   -6.9142    0.0000 C   0  0  0  0  0  0  0  0  0  0  0  0
    3.4123   -8.1771    0.0000 C   0  0  0  0  0  0  0  0  0  0  0  0
    2.3376   -8.9563    0.0000 C   0  0  0  0  0  0  0  0  0  0  0  0
    1.2628   -8.1771    0.0000 C   0  0  0  0  0  0  0  0  0  0  0  0
    0.0000   -8.5891    0.0000 O   0  0  0  0  0  0  0  0  0  0  0  0
  2  1  1  6  0  0  0
  2  3  1  0  0  0  0
  2 16  1  0  0  0  0
  2 19  1  0  0  0  0
  3  4  1  0  0  0  0
  5  4  1  6  0  0  0
  5  6  1  0  0  0  0
  5 15  1  0  0  0  0
  6  7  1  1  0  0  0
  6 16  1  0  0  0  0
  7  8  1  0  0  0  0
  8  9  1  0  0  0  0
  9 10  2  0  0  0  0
  9 15  1  0  0  0  0
 10 11  1  0  0  0  0
 11 12  1  0  0  0  0
 11 13  2  0  0  0  0
 13 14  1  0  0  0  0
 14 15  2  0  0  0  0
 16 17  1  6  0  0  0
 17 18  1  0  0  0  0
 18 19  1  0  0  0  0
 19 20  1  6  0  0  0
M  END
> <name>
ESTRADIOL; CHEMBL135

> <number>
CHEMBL135

> <external_id>
C6MD00207B

> <article_doi>
10.1039/C6MD00207B

> <article_url>
http://dx.doi.org/10.1039/C6MD00207B

> <Source location>
file:/C:%5Cdepositions%5C20160913MD.sdf

$$$$
