# Supplementary material for: From linked open data to molecular interaction: studying selectivity trends for ligands of the human serotonin and dopamine transporter
Source: Medchemcomm. 2016 Jul 22;7(9):1819–31. doi: 10.1039/c6md00207b (PMC5100691; doi:10.1039/c6md00207b)
Supplement: Supplementary file 8 [file MD-007-C6MD00207B-s008.zip › C6MD00207B_structure_CHEMBL411.mol]

  ACD/Labs09131613152D

 20 21  0  0  0  0  0  0  0  0  1 V2000
    0.0000   -6.9121    0.0000 C   0  0  0  0  0  0  0  0  0  0  0  0
    0.6632   -5.7618    0.0000 C   0  0  0  0  0  0  0  0  0  0  0  0
    1.9897   -5.7618    0.0000 C   0  0  0  0  0  0  0  0  0  0  0  0
    2.6633   -4.6011    0.0000 C   0  0  0  0  0  0  0  0  0  0  0  0
    3.9897   -4.6011    0.0000 C   0  0  0  0  0  0  0  0  0  0  0  0
    4.6530   -5.7618    0.0000 C   0  0  0  0  0  0  0  0  0  0  0  0
    1.9897   -3.4509    0.0000 C   0  0  0  0  0  0  0  0  0  0  0  0
    2.6633   -2.3006    0.0000 C   0  0  0  0  0  0  0  0  0  0  0  0
    1.9897   -1.1503    0.0000 C   0  0  0  0  0  0  0  0  0  0  0  0
    0.6632   -1.1503    0.0000 C   0  0  0  0  0  0  0  0  0  0  0  0
    0.0000    0.0000    0.0000 O   0  0  0  0  0  0  0  0  0  0  0  0
    0.0000   -2.3006    0.0000 C   0  0  0  0  0  0  0  0  0  0  0  0
    0.6632   -3.4509    0.0000 C   0  0  0  0  0  0  0  0  0  0  0  0
    2.6633   -6.9121    0.0000 C   0  0  0  0  0  0  0  0  0  0  0  0
    1.9897   -8.0624    0.0000 C   0  0  0  0  0  0  0  0  0  0  0  0
    2.6633   -9.2127    0.0000 C   0  0  0  0  0  0  0  0  0  0  0  0
    3.9897   -9.2127    0.0000 C   0  0  0  0  0  0  0  0  0  0  0  0
    4.6530  -10.3629    0.0000 O   0  0  0  0  0  0  0  0  0  0  0  0
    4.6530   -8.0624    0.0000 C   0  0  0  0  0  0  0  0  0  0  0  0
    3.9897   -6.9121    0.0000 C   0  0  0  0  0  0  0  0  0  0  0  0
  1  2  1  0  0  0  0
  2  3  1  0  0  0  0
  3  4  2  0  0  0  0
  3 14  1  0  0  0  0
  4  5  1  0  0  0  0
  4  7  1  0  0  0  0
  5  6  1  0  0  0  0
  7  8  2  0  0  0  0
  7 13  1  0  0  0  0
  8  9  1  0  0  0  0
  9 10  2  0  0  0  0
 10 11  1  0  0  0  0
 10 12  1  0  0  0  0
 12 13  2  0  0  0  0
 14 15  2  0  0  0  0
 14 20  1  0  0  0  0
 15 16  1  0  0  0  0
 16 17  2  0  0  0  0
 17 18  1  0  0  0  0
 17 19  1  0  0  0  0
 19 20  2  0  0  0  0
M  END
> <name>
DIETHYLSTILBESTROL; CHEMBL411

> <number>
CHEMBL411

> <external_id>
C6MD00207B

> <article_doi>
10.1039/C6MD00207B

> <article_url>
http://dx.doi.org/10.1039/C6MD00207B

> <Source location>
file:/C:%5Cdepositions%5C20160913MD.sdf

$$$$
