# Supplementary material for: From linked open data to molecular interaction: studying selectivity trends for ligands of the human serotonin and dopamine transporter
Source: Medchemcomm. 2016 Jul 22;7(9):1819–31. doi: 10.1039/c6md00207b (PMC5100691; doi:10.1039/c6md00207b)
Supplement: Supplementary file 8 [file MD-007-C6MD00207B-s008.zip › C6MD00207B_structure_CHEMBL415.mol]

  ACD/Labs09131613152D

 22 24  0  0  0  0  0  0  0  0  1 V2000
    8.6927   -4.4072    0.0000 C   0  0  0  0  0  0  0  0  0  0  0  0
    7.3975   -4.7028    0.0000 N   0  0  0  0  0  0  0  0  0  0  0  0
    7.0063   -5.9719    0.0000 C   0  0  0  0  0  0  0  0  0  0  0  0
    6.4935   -3.7292    0.0000 C   0  0  0  0  0  0  0  0  0  0  0  0
    5.1896   -4.0247    0.0000 C   0  0  0  0  0  0  0  0  0  0  0  0
    4.2855   -3.0511    0.0000 C   0  0  0  0  0  0  0  0  0  0  0  0
    2.9903   -3.3467    0.0000 N   0  0  0  0  0  0  0  0  0  0  0  0
    2.1645   -2.3036    0.0000 C   0  0  0  0  0  0  0  0  0  0  0  0
    2.8251   -1.1474    0.0000 C   0  0  0  0  0  0  0  0  0  0  0  0
    2.1645    0.0000    0.0000 C   0  0  0  0  0  0  0  0  0  0  0  0
    0.8258    0.0000    0.0000 C   0  0  0  0  0  0  0  0  0  0  0  0
    0.1652   -1.1474    0.0000 C   0  0  0  0  0  0  0  0  0  0  0  0
    0.8258   -2.3036    0.0000 C   0  0  0  0  0  0  0  0  0  0  0  0
    0.0000   -3.3467    0.0000 C   0  0  0  0  0  0  0  0  0  0  0  0
    0.2956   -4.6419    0.0000 C   0  0  0  0  0  0  0  0  0  0  0  0
    1.4951   -5.2156    0.0000 C   0  0  0  0  0  0  0  0  0  0  0  0
    1.3995   -6.5456    0.0000 C   0  0  0  0  0  0  0  0  0  0  0  0
    2.4948   -7.2932    0.0000 C   0  0  0  0  0  0  0  0  0  0  0  0
    3.6944   -6.7195    0.0000 C   0  0  0  0  0  0  0  0  0  0  0  0
    4.7897   -7.4670    0.0000 Cl  0  0  0  0  0  0  0  0  0  0  0  0
    3.7900   -5.3895    0.0000 C   0  0  0  0  0  0  0  0  0  0  0  0
    2.6947   -4.6419    0.0000 C   0  0  0  0  0  0  0  0  0  0  0  0
  1  2  1  0  0  0  0
  2  3  1  0  0  0  0
  2  4  1  0  0  0  0
  4  5  1  0  0  0  0
  5  6  1  0  0  0  0
  6  7  1  0  0  0  0
  7  8  1  0  0  0  0
  7 22  1  0  0  0  0
  8  9  2  0  0  0  0
  8 13  1  0  0  0  0
  9 10  1  0  0  0  0
 10 11  2  0  0  0  0
 11 12  1  0  0  0  0
 12 13  2  0  0  0  0
 13 14  1  0  0  0  0
 14 15  1  0  0  0  0
 15 16  1  0  0  0  0
 16 17  2  0  0  0  0
 16 22  1  0  0  0  0
 17 18  1  0  0  0  0
 18 19  2  0  0  0  0
 19 20  1  0  0  0  0
 19 21  1  0  0  0  0
 21 22  2  0  0  0  0
M  END
> <name>
CLOMIPRAMINE; CHEMBL415

> <number>
CHEMBL415

> <external_id>
C6MD00207B

> <article_doi>
10.1039/C6MD00207B

> <article_url>
http://dx.doi.org/10.1039/C6MD00207B

> <Source location>
file:/C:%5Cdepositions%5C20160913MD.sdf

$$$$
