# Supplementary material for: From linked open data to molecular interaction: studying selectivity trends for ligands of the human serotonin and dopamine transporter
Source: Medchemcomm. 2016 Jul 22;7(9):1819–31. doi: 10.1039/c6md00207b (PMC5100691; doi:10.1039/c6md00207b)
Supplement: Supplementary file 8 [file MD-007-C6MD00207B-s008.zip › C6MD00207B_structure_CHEMBL445.mol]

  ACD/Labs09131613152D

 20 22  0  0  0  0  0  0  0  0  1 V2000
    8.6881   -4.4049    0.0000 C   0  0  0  0  0  0  0  0  0  0  0  0
    7.3936   -4.7003    0.0000 N   0  0  0  0  0  0  0  0  0  0  0  0
    6.4900   -3.7272    0.0000 C   0  0  0  0  0  0  0  0  0  0  0  0
    5.1868   -4.0226    0.0000 C   0  0  0  0  0  0  0  0  0  0  0  0
    4.2832   -3.0408    0.0000 C   0  0  0  0  0  0  0  0  0  0  0  0
    2.9887   -3.3362    0.0000 C   0  0  0  0  0  0  0  0  0  0  0  0
    2.1633   -2.3023    0.0000 C   0  0  0  0  0  0  0  0  0  0  0  0
    2.8236   -1.1468    0.0000 C   0  0  0  0  0  0  0  0  0  0  0  0
    2.1633    0.0000    0.0000 C   0  0  0  0  0  0  0  0  0  0  0  0
    0.8254    0.0000    0.0000 C   0  0  0  0  0  0  0  0  0  0  0  0
    0.1651   -1.1468    0.0000 C   0  0  0  0  0  0  0  0  0  0  0  0
    0.8254   -2.3023    0.0000 C   0  0  0  0  0  0  0  0  0  0  0  0
    0.0000   -3.3362    0.0000 C   0  0  0  0  0  0  0  0  0  0  0  0
    0.2954   -4.6394    0.0000 C   0  0  0  0  0  0  0  0  0  0  0  0
    1.4944   -5.2129    0.0000 C   0  0  0  0  0  0  0  0  0  0  0  0
    1.3988   -6.5421    0.0000 C   0  0  0  0  0  0  0  0  0  0  0  0
    2.4935   -7.2893    0.0000 C   0  0  0  0  0  0  0  0  0  0  0  0
    3.6924   -6.7159    0.0000 C   0  0  0  0  0  0  0  0  0  0  0  0
    3.7880   -5.3866    0.0000 C   0  0  0  0  0  0  0  0  0  0  0  0
    2.6933   -4.6394    0.0000 C   0  0  0  0  0  0  0  0  0  0  0  0
  1  2  1  0  0  0  0
  2  3  1  0  0  0  0
  3  4  1  0  0  0  0
  4  5  1  0  0  0  0
  5  6  2  0  0  0  0
  6  7  1  0  0  0  0
  6 20  1  0  0  0  0
  7  8  2  0  0  0  0
  7 12  1  0  0  0  0
  8  9  1  0  0  0  0
  9 10  2  0  0  0  0
 10 11  1  0  0  0  0
 11 12  2  0  0  0  0
 12 13  1  0  0  0  0
 13 14  1  0  0  0  0
 14 15  1  0  0  0  0
 15 16  2  0  0  0  0
 15 20  1  0  0  0  0
 16 17  1  0  0  0  0
 17 18  2  0  0  0  0
 18 19  1  0  0  0  0
 19 20  2  0  0  0  0
M  END
> <name>
NORTRIPTYLINE; CHEMBL445

> <number>
CHEMBL445

> <external_id>
C6MD00207B

> <article_doi>
10.1039/C6MD00207B

> <article_url>
http://dx.doi.org/10.1039/C6MD00207B

> <Source location>
file:/C:%5Cdepositions%5C20160913MD.sdf

$$$$
