# Supplementary material for: From linked open data to molecular interaction: studying selectivity trends for ligands of the human serotonin and dopamine transporter
Source: Medchemcomm. 2016 Jul 22;7(9):1819–31. doi: 10.1039/c6md00207b (PMC5100691; doi:10.1039/c6md00207b)
Supplement: Supplementary file 8 [file MD-007-C6MD00207B-s008.zip › C6MD00207B_structure_CHEMBL479.mol]

  ACD/Labs09131613152D

 25 28  0  0  0  0  0  0  0  0  1 V2000
    4.6497   -8.0635    0.0000 C   0  0  0  0  0  0  0  0  0  0  0  0
    5.9806   -8.0635    0.0000 S   0  0  0  0  0  0  0  0  0  0  0  0
    6.6461   -6.9140    0.0000 C   0  0  0  0  0  0  0  0  0  0  0  0
    7.9771   -6.9140    0.0000 C   0  0  0  0  0  0  0  0  0  0  0  0
    8.6425   -5.7646    0.0000 C   0  0  0  0  0  0  0  0  0  0  0  0
    7.9771   -4.6065    0.0000 C   0  0  0  0  0  0  0  0  0  0  0  0
    8.6425   -3.4570    0.0000 S   0  0  0  0  0  0  0  0  0  0  0  0
    7.9771   -2.3076    0.0000 C   0  0  0  0  0  0  0  0  0  0  0  0
    8.6425   -1.1581    0.0000 C   0  0  0  0  0  0  0  0  0  0  0  0
    7.9771    0.0000    0.0000 C   0  0  0  0  0  0  0  0  0  0  0  0
    6.6461    0.0000    0.0000 C   0  0  0  0  0  0  0  0  0  0  0  0
    5.9806   -1.1581    0.0000 C   0  0  0  0  0  0  0  0  0  0  0  0
    6.6461   -2.3076    0.0000 C   0  0  0  0  0  0  0  0  0  0  0  0
    5.9806   -3.4570    0.0000 N   0  0  0  0  0  0  0  0  0  0  0  0
    4.6497   -3.4570    0.0000 C   0  0  0  0  0  0  0  0  0  0  0  0
    3.9929   -2.3076    0.0000 C   0  0  0  0  0  0  0  0  0  0  0  0
    2.6619   -2.3076    0.0000 C   0  0  0  0  0  0  0  0  0  0  0  0
    1.9964   -1.1581    0.0000 C   0  0  0  0  0  0  0  0  0  0  0  0
    0.6655   -1.1581    0.0000 C   0  0  0  0  0  0  0  0  0  0  0  0
    0.0000   -2.3076    0.0000 C   0  0  0  0  0  0  0  0  0  0  0  0
    0.6655   -3.4570    0.0000 C   0  0  0  0  0  0  0  0  0  0  0  0
    1.9964   -3.4570    0.0000 N   0  0  0  0  0  0  0  0  0  0  0  0
    2.6619   -4.6065    0.0000 C   0  0  0  0  0  0  0  0  0  0  0  0
    6.6461   -4.6065    0.0000 C   0  0  0  0  0  0  0  0  0  0  0  0
    5.9806   -5.7646    0.0000 C   0  0  0  0  0  0  0  0  0  0  0  0
  1  2  1  0  0  0  0
  2  3  1  0  0  0  0
  3  4  2  0  0  0  0
  3 25  1  0  0  0  0
  4  5  1  0  0  0  0
  5  6  2  0  0  0  0
  6  7  1  0  0  0  0
  6 24  1  0  0  0  0
  7  8  1  0  0  0  0
  8  9  2  0  0  0  0
  8 13  1  0  0  0  0
  9 10  1  0  0  0  0
 10 11  2  0  0  0  0
 11 12  1  0  0  0  0
 12 13  2  0  0  0  0
 13 14  1  0  0  0  0
 14 15  1  0  0  0  0
 14 24  1  0  0  0  0
 15 16  1  0  0  0  0
 16 17  1  0  0  0  0
 17 18  1  0  0  0  0
 17 22  1  0  0  0  0
 18 19  1  0  0  0  0
 19 20  1  0  0  0  0
 20 21  1  0  0  0  0
 21 22  1  0  0  0  0
 22 23  1  0  0  0  0
 24 25  2  0  0  0  0
M  END
> <name>
THIORIDAZINE; CHEMBL479

> <number>
CHEMBL479

> <external_id>
C6MD00207B

> <article_doi>
10.1039/C6MD00207B

> <article_url>
http://dx.doi.org/10.1039/C6MD00207B

> <Source location>
file:/C:%5Cdepositions%5C20160913MD.sdf

$$$$
