# Supplementary material for: From linked open data to molecular interaction: studying selectivity trends for ligands of the human serotonin and dopamine transporter
Source: Medchemcomm. 2016 Jul 22;7(9):1819–31. doi: 10.1039/c6md00207b (PMC5100691; doi:10.1039/c6md00207b)
Supplement: Supplementary file 8 [file MD-007-C6MD00207B-s008.zip › C6MD00207B_structure_CHEMBL490.mol]

  ACD/Labs09131613152D

 24 27  0  0  1  0  0  0  0  0  1 V2000
    7.5850   -0.4799    0.0000 F   0  0  0  0  0  0  0  0  0  0  0  0
    6.3226   -0.8868    0.0000 C   0  0  0  0  0  0  0  0  0  0  0  0
    6.0513   -2.1910    0.0000 C   0  0  0  0  0  0  0  0  0  0  0  0
    4.7785   -2.5979    0.0000 C   0  0  0  0  0  0  0  0  0  0  0  0
    3.7977   -1.7111    0.0000 C   0  0  0  0  0  0  0  0  0  0  0  0
    4.0690   -0.4069    0.0000 C   0  0  0  0  0  0  0  0  0  0  0  0
    5.3314    0.0000    0.0000 C   0  0  0  0  0  0  0  0  0  0  0  0
    2.5249   -2.1180    0.0000 C   0  0  0  0  0  0  0  0  0  0  0  0
    1.5441   -1.2311    0.0000 C   0  0  0  0  0  0  0  0  0  0  0  0
    0.2713   -1.6485    0.0000 C   0  0  0  0  0  0  0  0  0  0  0  0
    0.0000   -2.9422    0.0000 N   0  0  0  0  0  0  0  0  0  0  0  0
    0.9912   -3.8290    0.0000 C   0  0  0  0  0  0  0  0  0  0  0  0
    2.2536   -3.4221    0.0000 C   0  0  0  0  0  0  0  0  0  0  0  0
    3.2448   -4.3090    0.0000 C   0  0  0  0  0  0  0  0  0  0  0  0
    2.9631   -5.6131    0.0000 O   0  0  0  0  0  0  0  0  0  0  0  0
    3.9542   -6.5000    0.0000 C   0  0  0  0  0  0  0  0  0  0  0  0
    5.2167   -6.0931    0.0000 C   0  0  0  0  0  0  0  0  0  0  0  0
    6.2078   -6.9799    0.0000 C   0  0  0  0  0  0  0  0  0  0  0  0
    5.9261   -8.2841    0.0000 C   0  0  0  0  0  0  0  0  0  0  0  0
    6.7086   -9.3587    0.0000 O   0  0  0  0  0  0  0  0  0  0  0  0
    5.9261  -10.4334    0.0000 C   0  0  0  0  0  0  0  0  0  0  0  0
    4.6637  -10.0265    0.0000 O   0  0  0  0  0  0  0  0  0  0  0  0
    4.6637   -8.6910    0.0000 C   0  0  0  0  0  0  0  0  0  0  0  0
    3.6725   -7.8041    0.0000 C   0  0  0  0  0  0  0  0  0  0  0  0
  1  2  1  0  0  0  0
  2  3  2  0  0  0  0
  2  7  1  0  0  0  0
  3  4  1  0  0  0  0
  4  5  2  0  0  0  0
  5  6  1  0  0  0  0
  8  5  1  1  0  0  0
  6  7  2  0  0  0  0
  8  9  1  0  0  0  0
  8 13  1  0  0  0  0
  9 10  1  0  0  0  0
 10 11  1  0  0  0  0
 11 12  1  0  0  0  0
 12 13  1  0  0  0  0
 13 14  1  6  0  0  0
 14 15  1  0  0  0  0
 15 16  1  0  0  0  0
 16 17  2  0  0  0  0
 16 24  1  0  0  0  0
 17 18  1  0  0  0  0
 18 19  2  0  0  0  0
 19 20  1  0  0  0  0
 19 23  1  0  0  0  0
 20 21  1  0  0  0  0
 21 22  1  0  0  0  0
 22 23  1  0  0  0  0
 23 24  2  0  0  0  0
M  END
> <name>
PAROXETINE; CHEMBL490

> <number>
CHEMBL490

> <external_id>
C6MD00207B

> <article_doi>
10.1039/C6MD00207B

> <article_url>
http://dx.doi.org/10.1039/C6MD00207B

> <Source location>
file:/C:%5Cdepositions%5C20160913MD.sdf

$$$$
