# Supplementary material for: From linked open data to molecular interaction: studying selectivity trends for ligands of the human serotonin and dopamine transporter
Source: Medchemcomm. 2016 Jul 22;7(9):1819–31. doi: 10.1039/c6md00207b (PMC5100691; doi:10.1039/c6md00207b)
Supplement: Supplementary file 8 [file MD-007-C6MD00207B-s008.zip › C6MD00207B_structure_CHEMBL549.mol]

  ACD/Labs09131613152D

 24 26  0  0  0  0  0  0  0  0  1 V2000
    0.0000   -5.8152    0.0000 C   0  0  0  0  0  0  0  0  0  0  0  0
    1.2154   -6.3495    0.0000 N   0  0  0  0  0  0  0  0  0  0  0  0
    1.3516   -7.6802    0.0000 C   0  0  0  0  0  0  0  0  0  0  0  0
    2.2946   -5.5742    0.0000 C   0  0  0  0  0  0  0  0  0  0  0  0
    3.5101   -6.1086    0.0000 C   0  0  0  0  0  0  0  0  0  0  0  0
    4.5788   -5.3332    0.0000 C   0  0  0  0  0  0  0  0  0  0  0  0
    5.7942   -5.8676    0.0000 C   0  0  0  0  0  0  0  0  0  0  0  0
    6.8734   -6.6534    0.0000 O   0  0  0  0  0  0  0  0  0  0  0  0
    7.9526   -5.8676    0.0000 C   0  0  0  0  0  0  0  0  0  0  0  0
    7.5335   -4.6102    0.0000 C   0  0  0  0  0  0  0  0  0  0  0  0
    8.2041   -3.4577    0.0000 C   0  0  0  0  0  0  0  0  0  0  0  0
    7.5335   -2.3051    0.0000 C   0  0  0  0  0  0  0  0  0  0  0  0
    6.2029   -2.3051    0.0000 C   0  0  0  0  0  0  0  0  0  0  0  0
    5.5428   -3.4577    0.0000 C   0  0  0  0  0  0  0  0  0  0  0  0
    6.2029   -4.6102    0.0000 C   0  0  0  0  0  0  0  0  0  0  0  0
    8.2041   -1.1526    0.0000 C   0  0  0  0  0  0  0  0  0  0  0  0
    8.8642    0.0000    0.0000 N   0  0  0  0  0  0  0  0  0  0  0  0
    5.1341   -7.0201    0.0000 C   0  0  0  0  0  0  0  0  0  0  0  0
    3.8034   -7.0201    0.0000 C   0  0  0  0  0  0  0  0  0  0  0  0
    3.1329   -8.1727    0.0000 C   0  0  0  0  0  0  0  0  0  0  0  0
    3.8034   -9.3252    0.0000 C   0  0  0  0  0  0  0  0  0  0  0  0
    3.1329  -10.4778    0.0000 F   0  0  0  0  0  0  0  0  0  0  0  0
    5.1341   -9.3252    0.0000 C   0  0  0  0  0  0  0  0  0  0  0  0
    5.7942   -8.1727    0.0000 C   0  0  0  0  0  0  0  0  0  0  0  0
  1  2  1  0  0  0  0
  2  3  1  0  0  0  0
  2  4  1  0  0  0  0
  4  5  1  0  0  0  0
  5  6  1  0  0  0  0
  6  7  1  0  0  0  0
  7  8  1  0  0  0  0
  7 18  1  0  0  0  0
  7 15  1  0  0  0  0
  8  9  1  0  0  0  0
  9 10  1  0  0  0  0
 10 11  2  0  0  0  0
 10 15  1  0  0  0  0
 11 12  1  0  0  0  0
 12 13  2  0  0  0  0
 12 16  1  0  0  0  0
 13 14  1  0  0  0  0
 14 15  2  0  0  0  0
 16 17  3  0  0  0  0
 18 19  2  0  0  0  0
 18 24  1  0  0  0  0
 19 20  1  0  0  0  0
 20 21  2  0  0  0  0
 21 22  1  0  0  0  0
 21 23  1  0  0  0  0
 23 24  2  0  0  0  0
M  END
> <name>
CITALOPRAM; CHEMBL549

> <number>
CHEMBL549

> <external_id>
C6MD00207B

> <article_doi>
10.1039/C6MD00207B

> <article_url>
http://dx.doi.org/10.1039/C6MD00207B

> <Source location>
file:/C:%5Cdepositions%5C20160913MD.sdf

$$$$
