# Supplementary material for: From linked open data to molecular interaction: studying selectivity trends for ligands of the human serotonin and dopamine transporter
Source: Medchemcomm. 2016 Jul 22;7(9):1819–31. doi: 10.1039/c6md00207b (PMC5100691; doi:10.1039/c6md00207b)
Supplement: Supplementary file 8 [file MD-007-C6MD00207B-s008.zip › C6MD00207B_structure_CHEMBL612.mol]

  ACD/Labs09131613152D

 10 10  0  0  1  0  0  0  0  0  1 V2000
    5.9849   -2.3042    0.0000 C   0  0  0  0  0  0  0  0  0  0  0  0
    4.6563   -2.3042    0.0000 C   0  0  0  0  0  0  0  0  0  0  0  0
    3.9919   -3.4533    0.0000 N   0  0  0  0  0  0  0  0  0  0  0  0
    3.9919   -1.1491    0.0000 C   0  0  0  0  0  0  0  0  0  0  0  0
    2.6573   -1.1491    0.0000 C   0  0  0  0  0  0  0  0  0  0  0  0
    1.9930   -2.3042    0.0000 C   0  0  0  0  0  0  0  0  0  0  0  0
    0.6643   -2.3042    0.0000 C   0  0  0  0  0  0  0  0  0  0  0  0
    0.0000   -1.1491    0.0000 C   0  0  0  0  0  0  0  0  0  0  0  0
    0.6643    0.0000    0.0000 C   0  0  0  0  0  0  0  0  0  0  0  0
    1.9930    0.0000    0.0000 C   0  0  0  0  0  0  0  0  0  0  0  0
  2  1  1  6  0  0  0
  2  3  1  0  0  0  0
  2  4  1  0  0  0  0
  4  5  1  0  0  0  0
  5  6  2  0  0  0  0
  5 10  1  0  0  0  0
  6  7  1  0  0  0  0
  7  8  2  0  0  0  0
  8  9  1  0  0  0  0
  9 10  2  0  0  0  0
M  END
> <name>
DEXTROAMPHETAMINE; CHEMBL612

> <number>
CHEMBL612

> <external_id>
C6MD00207B

> <article_doi>
10.1039/C6MD00207B

> <article_url>
http://dx.doi.org/10.1039/C6MD00207B

> <Source location>
file:/C:%5Cdepositions%5C20160913MD.sdf

$$$$
