# Supplementary material for: From linked open data to molecular interaction: studying selectivity trends for ligands of the human serotonin and dopamine transporter
Source: Medchemcomm. 2016 Jul 22;7(9):1819–31. doi: 10.1039/c6md00207b (PMC5100691; doi:10.1039/c6md00207b)
Supplement: Supplementary file 8 [file MD-007-C6MD00207B-s008.zip › C6MD00207B_structure_CHEMBL633.mol]

  ACD/Labs09131613152D

 31 33  0  0  0  0  0  0  0  0  1 V2000
    7.7318   -8.3388    0.0000 C   0  0  0  0  0  0  0  0  0  0  0  0
    6.5756   -7.6740    0.0000 C   0  0  0  0  0  0  0  0  0  0  0  0
    6.5756   -6.3444    0.0000 C   0  0  0  0  0  0  0  0  0  0  0  0
    5.4195   -5.6796    0.0000 C   0  0  0  0  0  0  0  0  0  0  0  0
    5.4195   -4.3500    0.0000 C   0  0  0  0  0  0  0  0  0  0  0  0
    6.5034   -3.5696    0.0000 O   0  0  0  0  0  0  0  0  0  0  0  0
    6.0843   -2.2979    0.0000 C   0  0  0  0  0  0  0  0  0  0  0  0
    6.7490   -1.1562    0.0000 C   0  0  0  0  0  0  0  0  0  0  0  0
    6.0843    0.0000    0.0000 C   0  0  0  0  0  0  0  0  0  0  0  0
    4.7547    0.0000    0.0000 C   0  0  0  0  0  0  0  0  0  0  0  0
    4.0899   -1.1562    0.0000 C   0  0  0  0  0  0  0  0  0  0  0  0
    4.7547   -2.2979    0.0000 C   0  0  0  0  0  0  0  0  0  0  0  0
    4.3500   -3.5696    0.0000 C   0  0  0  0  0  0  0  0  0  0  0  0
    3.0783   -3.9743    0.0000 C   0  0  0  0  0  0  0  0  0  0  0  0
    2.0955   -3.0927    0.0000 O   0  0  0  0  0  0  0  0  0  0  0  0
    2.8037   -5.2750    0.0000 C   0  0  0  0  0  0  0  0  0  0  0  0
    1.5464   -5.6941    0.0000 C   0  0  0  0  0  0  0  0  0  0  0  0
    1.2718   -6.9947    0.0000 C   0  0  0  0  0  0  0  0  0  0  0  0
    0.0000   -7.3994    0.0000 I   0  0  0  0  0  0  0  0  0  0  0  0
    2.2545   -7.8763    0.0000 C   0  0  0  0  0  0  0  0  0  0  0  0
    1.9799   -9.1770    0.0000 O   0  0  0  0  0  0  0  0  0  0  0  0
    2.9626  -10.0730    0.0000 C   0  0  0  0  0  0  0  0  0  0  0  0
    2.6881  -11.3737    0.0000 C   0  0  0  0  0  0  0  0  0  0  0  0
    3.6708  -12.2552    0.0000 N   0  0  0  0  0  0  0  0  0  0  0  0
    3.3962  -13.5559    0.0000 C   0  0  0  0  0  0  0  0  0  0  0  0
    4.3934  -14.4519    0.0000 C   0  0  0  0  0  0  0  0  0  0  0  0
    4.9426  -11.8506    0.0000 C   0  0  0  0  0  0  0  0  0  0  0  0
    5.9253  -12.7466    0.0000 C   0  0  0  0  0  0  0  0  0  0  0  0
    3.5118   -7.4716    0.0000 C   0  0  0  0  0  0  0  0  0  0  0  0
    4.5090   -8.3532    0.0000 I   0  0  0  0  0  0  0  0  0  0  0  0
    3.8009   -6.1710    0.0000 C   0  0  0  0  0  0  0  0  0  0  0  0
  1  2  1  0  0  0  0
  2  3  1  0  0  0  0
  3  4  1  0  0  0  0
  4  5  1  0  0  0  0
  5  6  1  0  0  0  0
  5 13  2  0  0  0  0
  6  7  1  0  0  0  0
  7  8  2  0  0  0  0
  7 12  1  0  0  0  0
  8  9  1  0  0  0  0
  9 10  2  0  0  0  0
 10 11  1  0  0  0  0
 11 12  2  0  0  0  0
 12 13  1  0  0  0  0
 13 14  1  0  0  0  0
 14 15  2  0  0  0  0
 14 16  1  0  0  0  0
 16 17  2  0  0  0  0
 16 31  1  0  0  0  0
 17 18  1  0  0  0  0
 18 19  1  0  0  0  0
 18 20  2  0  0  0  0
 20 21  1  0  0  0  0
 20 29  1  0  0  0  0
 21 22  1  0  0  0  0
 22 23  1  0  0  0  0
 23 24  1  0  0  0  0
 24 25  1  0  0  0  0
 24 27  1  0  0  0  0
 25 26  1  0  0  0  0
 27 28  1  0  0  0  0
 29 30  1  0  0  0  0
 29 31  2  0  0  0  0
M  END
> <name>
AMIODARONE; CHEMBL633

> <number>
CHEMBL633

> <external_id>
C6MD00207B

> <article_doi>
10.1039/C6MD00207B

> <article_url>
http://dx.doi.org/10.1039/C6MD00207B

> <Source location>
file:/C:%5Cdepositions%5C20160913MD.sdf

$$$$
