# Supplementary material for: From linked open data to molecular interaction: studying selectivity trends for ligands of the human serotonin and dopamine transporter
Source: Medchemcomm. 2016 Jul 22;7(9):1819–31. doi: 10.1039/c6md00207b (PMC5100691; doi:10.1039/c6md00207b)
Supplement: Supplementary file 8 [file MD-007-C6MD00207B-s008.zip › C6MD00207B_structure_CHEMBL637.mol]

  ACD/Labs09131613152D

 20 21  0  0  0  0  0  0  0  0  1 V2000
    9.1463   -3.4573    0.0000 C   0  0  0  0  0  0  0  0  0  0  0  0
    8.4786   -2.3049    0.0000 O   0  0  0  0  0  0  0  0  0  0  0  0
    7.1524   -2.3049    0.0000 C   0  0  0  0  0  0  0  0  0  0  0  0
    6.4847   -3.4573    0.0000 C   0  0  0  0  0  0  0  0  0  0  0  0
    5.1585   -3.4573    0.0000 C   0  0  0  0  0  0  0  0  0  0  0  0
    4.4908   -2.3049    0.0000 C   0  0  0  0  0  0  0  0  0  0  0  0
    5.1585   -1.1524    0.0000 C   0  0  0  0  0  0  0  0  0  0  0  0
    6.4847   -1.1524    0.0000 C   0  0  0  0  0  0  0  0  0  0  0  0
    3.1646   -2.3049    0.0000 C   0  0  0  0  0  0  0  0  0  0  0  0
    2.4969   -1.1524    0.0000 C   0  0  0  0  0  0  0  0  0  0  0  0
    1.1707   -1.1524    0.0000 N   0  0  0  0  0  0  0  0  0  0  0  0
    0.5030    0.0000    0.0000 C   0  0  0  0  0  0  0  0  0  0  0  0
    0.5030   -2.3049    0.0000 C   0  0  0  0  0  0  0  0  0  0  0  0
    2.4969   -3.4573    0.0000 C   0  0  0  0  0  0  0  0  0  0  0  0
    3.7500   -3.9146    0.0000 O   0  0  0  0  0  0  0  0  0  0  0  0
    1.4817   -2.6067    0.0000 C   0  0  0  0  0  0  0  0  0  0  0  0
    0.2287   -3.0549    0.0000 C   0  0  0  0  0  0  0  0  0  0  0  0
    0.0000   -4.3719    0.0000 C   0  0  0  0  0  0  0  0  0  0  0  0
    1.0152   -5.2225    0.0000 C   0  0  0  0  0  0  0  0  0  0  0  0
    2.2683   -4.7652    0.0000 C   0  0  0  0  0  0  0  0  0  0  0  0
  1  2  1  0  0  0  0
  2  3  1  0  0  0  0
  3  4  2  0  0  0  0
  3  8  1  0  0  0  0
  4  5  1  0  0  0  0
  5  6  2  0  0  0  0
  6  7  1  0  0  0  0
  6  9  1  0  0  0  0
  7  8  2  0  0  0  0
  9 10  1  0  0  0  0
  9 14  1  0  0  0  0
 10 11  1  0  0  0  0
 11 12  1  0  0  0  0
 11 13  1  0  0  0  0
 14 15  1  0  0  0  0
 14 16  1  0  0  0  0
 14 20  1  0  0  0  0
 16 17  1  0  0  0  0
 17 18  1  0  0  0  0
 18 19  1  0  0  0  0
 19 20  1  0  0  0  0
M  END
> <name>
VENLAFAXINE; CHEMBL637

> <number>
CHEMBL637

> <external_id>
C6MD00207B

> <article_doi>
10.1039/C6MD00207B

> <article_url>
http://dx.doi.org/10.1039/C6MD00207B

> <Source location>
file:/C:%5Cdepositions%5C20160913MD.sdf

$$$$
