# Supplementary material for: From linked open data to molecular interaction: studying selectivity trends for ligands of the human serotonin and dopamine transporter
Source: Medchemcomm. 2016 Jul 22;7(9):1819–31. doi: 10.1039/c6md00207b (PMC5100691; doi:10.1039/c6md00207b)
Supplement: Supplementary file 8 [file MD-007-C6MD00207B-s008.zip › C6MD00207B_structure_CHEMBL641.mol]

  ACD/Labs09131613152D

 19 20  0  0  1  0  0  0  0  0  1 V2000
    7.9783   -5.7603    0.0000 C   0  0  0  0  0  0  0  0  0  0  0  0
    6.6459   -5.7603    0.0000 N   0  0  0  0  0  0  0  0  0  0  0  0
    5.9837   -4.6115    0.0000 C   0  0  0  0  0  0  0  0  0  0  0  0
    4.6514   -4.6115    0.0000 C   0  0  0  0  0  0  0  0  0  0  0  0
    3.9892   -3.4546    0.0000 C   0  0  0  0  0  0  0  0  0  0  0  0
    2.6568   -3.4546    0.0000 O   0  0  0  0  0  0  0  0  0  0  0  0
    1.9946   -2.3057    0.0000 C   0  0  0  0  0  0  0  0  0  0  0  0
    2.6568   -1.1569    0.0000 C   0  0  0  0  0  0  0  0  0  0  0  0
    1.9946    0.0000    0.0000 C   0  0  0  0  0  0  0  0  0  0  0  0
    0.6622    0.0000    0.0000 C   0  0  0  0  0  0  0  0  0  0  0  0
    0.0000   -1.1569    0.0000 C   0  0  0  0  0  0  0  0  0  0  0  0
    0.6622   -2.3057    0.0000 C   0  0  0  0  0  0  0  0  0  0  0  0
    0.0000   -3.4546    0.0000 C   0  0  0  0  0  0  0  0  0  0  0  0
    4.6514   -2.3057    0.0000 C   0  0  0  0  0  0  0  0  0  0  0  0
    5.9837   -2.3057    0.0000 C   0  0  0  0  0  0  0  0  0  0  0  0
    6.6459   -1.1569    0.0000 C   0  0  0  0  0  0  0  0  0  0  0  0
    5.9837    0.0000    0.0000 C   0  0  0  0  0  0  0  0  0  0  0  0
    4.6514    0.0000    0.0000 C   0  0  0  0  0  0  0  0  0  0  0  0
    3.9892   -1.1569    0.0000 C   0  0  0  0  0  0  0  0  0  0  0  0
  1  2  1  0  0  0  0
  2  3  1  0  0  0  0
  3  4  1  0  0  0  0
  5  4  1  1  0  0  0
  5  6  1  0  0  0  0
  5 14  1  0  0  0  0
  6  7  1  0  0  0  0
  7  8  2  0  0  0  0
  7 12  1  0  0  0  0
  8  9  1  0  0  0  0
  9 10  2  0  0  0  0
 10 11  1  0  0  0  0
 11 12  2  0  0  0  0
 12 13  1  0  0  0  0
 14 15  2  0  0  0  0
 14 19  1  0  0  0  0
 15 16  1  0  0  0  0
 16 17  2  0  0  0  0
 17 18  1  0  0  0  0
 18 19  2  0  0  0  0
M  END
> <name>
ATOMOXETINE; CHEMBL641

> <number>
CHEMBL641

> <external_id>
C6MD00207B

> <article_doi>
10.1039/C6MD00207B

> <article_url>
http://dx.doi.org/10.1039/C6MD00207B

> <Source location>
file:/C:%5Cdepositions%5C20160913MD.sdf

$$$$
