# Supplementary material for: From linked open data to molecular interaction: studying selectivity trends for ligands of the human serotonin and dopamine transporter
Source: Medchemcomm. 2016 Jul 22;7(9):1819–31. doi: 10.1039/c6md00207b (PMC5100691; doi:10.1039/c6md00207b)
Supplement: Supplementary file 8 [file MD-007-C6MD00207B-s008.zip › C6MD00207B_structure_CHEMBL707.mol]

  ACD/Labs09131613152D

 33 37  0  0  0  0  0  0  0  0  1 V2000
   14.6205   -3.4504    0.0000 C   0  0  0  0  0  0  0  0  0  0  0  0
   13.9626   -2.2954    0.0000 O   0  0  0  0  0  0  0  0  0  0  0  0
   12.6321   -2.2954    0.0000 C   0  0  0  0  0  0  0  0  0  0  0  0
   11.9596   -3.4504    0.0000 C   0  0  0  0  0  0  0  0  0  0  0  0
   10.6291   -3.4504    0.0000 C   0  0  0  0  0  0  0  0  0  0  0  0
    9.9712   -4.6055    0.0000 N   0  0  0  0  0  0  0  0  0  0  0  0
    8.6407   -4.6055    0.0000 C   0  0  0  0  0  0  0  0  0  0  0  0
    7.9682   -3.4504    0.0000 N   0  0  0  0  0  0  0  0  0  0  0  0
    8.6407   -2.2954    0.0000 C   0  0  0  0  0  0  0  0  0  0  0  0
    7.9682   -1.1404    0.0000 N   0  0  0  0  0  0  0  0  0  0  0  0
    9.9712   -2.2954    0.0000 C   0  0  0  0  0  0  0  0  0  0  0  0
   10.6291   -1.1404    0.0000 C   0  0  0  0  0  0  0  0  0  0  0  0
   11.9596   -1.1404    0.0000 C   0  0  0  0  0  0  0  0  0  0  0  0
   12.6321    0.0000    0.0000 O   0  0  0  0  0  0  0  0  0  0  0  0
   13.9626    0.0000    0.0000 C   0  0  0  0  0  0  0  0  0  0  0  0
    7.9682   -5.7459    0.0000 N   0  0  0  0  0  0  0  0  0  0  0  0
    6.6523   -5.7459    0.0000 C   0  0  0  0  0  0  0  0  0  0  0  0
    5.9798   -6.9009    0.0000 C   0  0  0  0  0  0  0  0  0  0  0  0
    6.6523   -8.0559    0.0000 N   0  0  0  0  0  0  0  0  0  0  0  0
    7.9682   -8.0559    0.0000 C   0  0  0  0  0  0  0  0  0  0  0  0
    8.6407   -6.9009    0.0000 C   0  0  0  0  0  0  0  0  0  0  0  0
    5.9798   -9.2109    0.0000 C   0  0  0  0  0  0  0  0  0  0  0  0
    6.6523  -10.3513    0.0000 O   0  0  0  0  0  0  0  0  0  0  0  0
    4.6493   -9.2109    0.0000 C   0  0  0  0  0  0  0  0  0  0  0  0
    3.9914   -8.0559    0.0000 C   0  0  0  0  0  0  0  0  0  0  0  0
    2.6609   -8.0559    0.0000 O   0  0  0  0  0  0  0  0  0  0  0  0
    1.9884   -9.2109    0.0000 C   0  0  0  0  0  0  0  0  0  0  0  0
    0.6579   -9.2109    0.0000 C   0  0  0  0  0  0  0  0  0  0  0  0
    0.0000  -10.3513    0.0000 C   0  0  0  0  0  0  0  0  0  0  0  0
    0.6579  -11.5063    0.0000 C   0  0  0  0  0  0  0  0  0  0  0  0
    1.9884  -11.5063    0.0000 C   0  0  0  0  0  0  0  0  0  0  0  0
    2.6609  -10.3513    0.0000 C   0  0  0  0  0  0  0  0  0  0  0  0
    3.9914  -10.3513    0.0000 O   0  0  0  0  0  0  0  0  0  0  0  0
  1  2  1  0  0  0  0
  2  3  1  0  0  0  0
  3  4  2  0  0  0  0
  3 13  1  0  0  0  0
  4  5  1  0  0  0  0
  5  6  2  0  0  0  0
  5 11  1  0  0  0  0
  6  7  1  0  0  0  0
  7  8  2  0  0  0  0
  7 16  1  0  0  0  0
  8  9  1  0  0  0  0
  9 10  1  0  0  0  0
  9 11  2  0  0  0  0
 11 12  1  0  0  0  0
 12 13  2  0  0  0  0
 13 14  1  0  0  0  0
 14 15  1  0  0  0  0
 16 17  1  0  0  0  0
 16 21  1  0  0  0  0
 17 18  1  0  0  0  0
 18 19  1  0  0  0  0
 19 20  1  0  0  0  0
 19 22  1  0  0  0  0
 20 21  1  0  0  0  0
 22 23  2  0  0  0  0
 22 24  1  0  0  0  0
 24 25  1  0  0  0  0
 24 33  1  0  0  0  0
 25 26  1  0  0  0  0
 26 27  1  0  0  0  0
 27 28  2  0  0  0  0
 27 32  1  0  0  0  0
 28 29  1  0  0  0  0
 29 30  2  0  0  0  0
 30 31  1  0  0  0  0
 31 32  2  0  0  0  0
 32 33  1  0  0  0  0
M  END
> <name>
DOXAZOSIN; CHEMBL707

> <number>
CHEMBL707

> <external_id>
C6MD00207B

> <article_doi>
10.1039/C6MD00207B

> <article_url>
http://dx.doi.org/10.1039/C6MD00207B

> <Source location>
file:/C:%5Cdepositions%5C20160913MD.sdf

$$$$
