# Supplementary material for: From linked open data to molecular interaction: studying selectivity trends for ligands of the human serotonin and dopamine transporter
Source: Medchemcomm. 2016 Jul 22;7(9):1819–31. doi: 10.1039/c6md00207b (PMC5100691; doi:10.1039/c6md00207b)
Supplement: Supplementary file 8 [file MD-007-C6MD00207B-s008.zip › C6MD00207B_structure_CHEMBL723.mol]

  ACD/Labs09131613152D

 30 33  0  0  0  0  0  0  0  0  1 V2000
    0.0000   -4.7629    0.0000 C   0  0  0  0  0  0  0  0  0  0  0  0
    1.2154   -4.2209    0.0000 O   0  0  0  0  0  0  0  0  0  0  0  0
    1.3468   -2.9070    0.0000 C   0  0  0  0  0  0  0  0  0  0  0  0
    0.2792   -2.1187    0.0000 C   0  0  0  0  0  0  0  0  0  0  0  0
    0.4106   -0.8048    0.0000 C   0  0  0  0  0  0  0  0  0  0  0  0
    1.6260   -0.2628    0.0000 C   0  0  0  0  0  0  0  0  0  0  0  0
    2.7099   -1.0347    0.0000 C   0  0  0  0  0  0  0  0  0  0  0  0
    2.5621   -2.3650    0.0000 C   0  0  0  0  0  0  0  0  0  0  0  0
    3.6461   -3.1370    0.0000 O   0  0  0  0  0  0  0  0  0  0  0  0
    4.8615   -2.5950    0.0000 C   0  0  0  0  0  0  0  0  0  0  0  0
    5.9290   -3.3833    0.0000 C   0  0  0  0  0  0  0  0  0  0  0  0
    7.1444   -2.8413    0.0000 N   0  0  0  0  0  0  0  0  0  0  0  0
    8.2284   -3.6297    0.0000 C   0  0  0  0  0  0  0  0  0  0  0  0
    9.4437   -3.0877    0.0000 C   0  0  0  0  0  0  0  0  0  0  0  0
    9.5751   -1.7574    0.0000 O   0  0  0  0  0  0  0  0  0  0  0  0
   10.5113   -3.8596    0.0000 C   0  0  0  0  0  0  0  0  0  0  0  0
   11.7267   -3.3176    0.0000 O   0  0  0  0  0  0  0  0  0  0  0  0
   12.8106   -4.1060    0.0000 C   0  0  0  0  0  0  0  0  0  0  0  0
   12.6628   -5.4199    0.0000 C   0  0  0  0  0  0  0  0  0  0  0  0
   13.7468   -6.2082    0.0000 C   0  0  0  0  0  0  0  0  0  0  0  0
   14.9622   -5.6662    0.0000 C   0  0  0  0  0  0  0  0  0  0  0  0
   15.0936   -4.3523    0.0000 C   0  0  0  0  0  0  0  0  0  0  0  0
   16.1775   -3.5640    0.0000 N   0  0  0  0  0  0  0  0  0  0  0  0
   15.7669   -2.2993    0.0000 C   0  0  0  0  0  0  0  0  0  0  0  0
   16.4239   -1.1497    0.0000 C   0  0  0  0  0  0  0  0  0  0  0  0
   15.7669    0.0000    0.0000 C   0  0  0  0  0  0  0  0  0  0  0  0
   14.4366    0.0000    0.0000 C   0  0  0  0  0  0  0  0  0  0  0  0
   13.7632   -1.1497    0.0000 C   0  0  0  0  0  0  0  0  0  0  0  0
   14.4366   -2.2993    0.0000 C   0  0  0  0  0  0  0  0  0  0  0  0
   14.0260   -3.5640    0.0000 C   0  0  0  0  0  0  0  0  0  0  0  0
  1  2  1  0  0  0  0
  2  3  1  0  0  0  0
  3  4  2  0  0  0  0
  3  8  1  0  0  0  0
  4  5  1  0  0  0  0
  5  6  2  0  0  0  0
  6  7  1  0  0  0  0
  7  8  2  0  0  0  0
  8  9  1  0  0  0  0
  9 10  1  0  0  0  0
 10 11  1  0  0  0  0
 11 12  1  0  0  0  0
 12 13  1  0  0  0  0
 13 14  1  0  0  0  0
 14 15  1  0  0  0  0
 14 16  1  0  0  0  0
 16 17  1  0  0  0  0
 17 18  1  0  0  0  0
 18 19  2  0  0  0  0
 18 30  1  0  0  0  0
 19 20  1  0  0  0  0
 20 21  2  0  0  0  0
 21 22  1  0  0  0  0
 22 23  1  0  0  0  0
 22 30  2  0  0  0  0
 23 24  1  0  0  0  0
 24 25  2  0  0  0  0
 24 29  1  0  0  0  0
 25 26  1  0  0  0  0
 26 27  2  0  0  0  0
 27 28  1  0  0  0  0
 28 29  2  0  0  0  0
 29 30  1  0  0  0  0
M  END
> <name>
CARVEDILOL; CHEMBL723

> <number>
CHEMBL723

> <external_id>
C6MD00207B

> <article_doi>
10.1039/C6MD00207B

> <article_url>
http://dx.doi.org/10.1039/C6MD00207B

> <Source location>
file:/C:%5Cdepositions%5C20160913MD.sdf

$$$$
