# Supplementary material for: From linked open data to molecular interaction: studying selectivity trends for ligands of the human serotonin and dopamine transporter
Source: Medchemcomm. 2016 Jul 22;7(9):1819–31. doi: 10.1039/c6md00207b (PMC5100691; doi:10.1039/c6md00207b)
Supplement: Supplementary file 8 [file MD-007-C6MD00207B-s008.zip › C6MD00207B_structure_CHEMBL726.mol]

  ACD/Labs09131613152D

 30 33  0  0  0  0  0  0  0  0  1 V2000
    8.6477  -11.5149    0.0000 O   0  0  0  0  0  0  0  0  0  0  0  0
    7.9798  -10.3634    0.0000 C   0  0  0  0  0  0  0  0  0  0  0  0
    8.6477   -9.2119    0.0000 C   0  0  0  0  0  0  0  0  0  0  0  0
    7.9798   -8.0604    0.0000 N   0  0  0  0  0  0  0  0  0  0  0  0
    6.6441   -8.0604    0.0000 C   0  0  0  0  0  0  0  0  0  0  0  0
    5.9878   -6.9090    0.0000 C   0  0  0  0  0  0  0  0  0  0  0  0
    6.6441   -5.7575    0.0000 N   0  0  0  0  0  0  0  0  0  0  0  0
    5.9878   -4.6060    0.0000 C   0  0  0  0  0  0  0  0  0  0  0  0
    4.6520   -4.6060    0.0000 C   0  0  0  0  0  0  0  0  0  0  0  0
    3.9842   -3.4545    0.0000 C   0  0  0  0  0  0  0  0  0  0  0  0
    2.6599   -3.4545    0.0000 N   0  0  0  0  0  0  0  0  0  0  0  0
    1.9921   -2.3030    0.0000 C   0  0  0  0  0  0  0  0  0  0  0  0
    2.6599   -1.1515    0.0000 C   0  0  0  0  0  0  0  0  0  0  0  0
    1.9921    0.0000    0.0000 C   0  0  0  0  0  0  0  0  0  0  0  0
    0.6679    0.0000    0.0000 C   0  0  0  0  0  0  0  0  0  0  0  0
    0.0000   -1.1515    0.0000 C   0  0  0  0  0  0  0  0  0  0  0  0
    0.6679   -2.3030    0.0000 C   0  0  0  0  0  0  0  0  0  0  0  0
    0.0000   -3.4545    0.0000 S   0  0  0  0  0  0  0  0  0  0  0  0
    0.6679   -4.6060    0.0000 C   0  0  0  0  0  0  0  0  0  0  0  0
    0.0000   -5.7575    0.0000 C   0  0  0  0  0  0  0  0  0  0  0  0
    0.6679   -6.9090    0.0000 C   0  0  0  0  0  0  0  0  0  0  0  0
    1.9921   -6.9090    0.0000 C   0  0  0  0  0  0  0  0  0  0  0  0
    2.6599   -5.7575    0.0000 C   0  0  0  0  0  0  0  0  0  0  0  0
    1.9921   -4.6060    0.0000 C   0  0  0  0  0  0  0  0  0  0  0  0
    2.6599   -8.0604    0.0000 C   0  0  0  0  0  0  0  0  0  0  0  0
    3.3278   -9.2119    0.0000 F   0  0  0  0  0  0  0  0  0  0  0  0
    1.5085   -8.7283    0.0000 F   0  0  0  0  0  0  0  0  0  0  0  0
    3.8114   -7.3926    0.0000 F   0  0  0  0  0  0  0  0  0  0  0  0
    7.9798   -5.7575    0.0000 C   0  0  0  0  0  0  0  0  0  0  0  0
    8.6477   -6.9090    0.0000 C   0  0  0  0  0  0  0  0  0  0  0  0
  1  2  1  0  0  0  0
  2  3  1  0  0  0  0
  3  4  1  0  0  0  0
  4  5  1  0  0  0  0
  4 30  1  0  0  0  0
  5  6  1  0  0  0  0
  6  7  1  0  0  0  0
  7  8  1  0  0  0  0
  7 29  1  0  0  0  0
  8  9  1  0  0  0  0
  9 10  1  0  0  0  0
 10 11  1  0  0  0  0
 11 12  1  0  0  0  0
 11 24  1  0  0  0  0
 12 13  2  0  0  0  0
 12 17  1  0  0  0  0
 13 14  1  0  0  0  0
 14 15  2  0  0  0  0
 15 16  1  0  0  0  0
 16 17  2  0  0  0  0
 17 18  1  0  0  0  0
 18 19  1  0  0  0  0
 19 20  2  0  0  0  0
 19 24  1  0  0  0  0
 20 21  1  0  0  0  0
 21 22  2  0  0  0  0
 22 23  1  0  0  0  0
 22 25  1  0  0  0  0
 23 24  2  0  0  0  0
 25 26  1  0  0  0  0
 25 27  1  0  0  0  0
 25 28  1  0  0  0  0
 29 30  1  0  0  0  0
M  END
> <name>
FLUPHENAZINE; CHEMBL726

> <number>
CHEMBL726

> <external_id>
C6MD00207B

> <article_doi>
10.1039/C6MD00207B

> <article_url>
http://dx.doi.org/10.1039/C6MD00207B

> <Source location>
file:/C:%5Cdepositions%5C20160913MD.sdf

$$$$
