# Supplementary material for: From linked open data to molecular interaction: studying selectivity trends for ligands of the human serotonin and dopamine transporter
Source: Medchemcomm. 2016 Jul 22;7(9):1819–31. doi: 10.1039/c6md00207b (PMC5100691; doi:10.1039/c6md00207b)
Supplement: Supplementary file 8 [file MD-007-C6MD00207B-s008.zip › C6MD00207B_structure_CHEMBL728.mol]

  ACD/Labs09131613152D

 25 28  0  0  0  0  0  0  0  0  1 V2000
    8.6419   -9.2131    0.0000 C   0  0  0  0  0  0  0  0  0  0  0  0
    7.9786   -8.0615    0.0000 N   0  0  0  0  0  0  0  0  0  0  0  0
    6.6519   -8.0615    0.0000 C   0  0  0  0  0  0  0  0  0  0  0  0
    5.9885   -6.9098    0.0000 C   0  0  0  0  0  0  0  0  0  0  0  0
    6.6519   -5.7582    0.0000 N   0  0  0  0  0  0  0  0  0  0  0  0
    5.9885   -4.6066    0.0000 C   0  0  0  0  0  0  0  0  0  0  0  0
    4.6526   -4.6066    0.0000 C   0  0  0  0  0  0  0  0  0  0  0  0
    3.9893   -3.4549    0.0000 C   0  0  0  0  0  0  0  0  0  0  0  0
    2.6626   -3.4549    0.0000 N   0  0  0  0  0  0  0  0  0  0  0  0
    1.9992   -2.3033    0.0000 C   0  0  0  0  0  0  0  0  0  0  0  0
    2.6626   -1.1516    0.0000 C   0  0  0  0  0  0  0  0  0  0  0  0
    1.9992    0.0000    0.0000 C   0  0  0  0  0  0  0  0  0  0  0  0
    0.6633    0.0000    0.0000 C   0  0  0  0  0  0  0  0  0  0  0  0
    0.0000   -1.1516    0.0000 C   0  0  0  0  0  0  0  0  0  0  0  0
    0.6633   -2.3033    0.0000 C   0  0  0  0  0  0  0  0  0  0  0  0
    0.0000   -3.4549    0.0000 S   0  0  0  0  0  0  0  0  0  0  0  0
    0.6633   -4.6066    0.0000 C   0  0  0  0  0  0  0  0  0  0  0  0
    0.0000   -5.7582    0.0000 C   0  0  0  0  0  0  0  0  0  0  0  0
    0.6633   -6.9098    0.0000 C   0  0  0  0  0  0  0  0  0  0  0  0
    1.9992   -6.9098    0.0000 C   0  0  0  0  0  0  0  0  0  0  0  0
    2.6626   -8.0615    0.0000 Cl  0  0  0  0  0  0  0  0  0  0  0  0
    2.6626   -5.7582    0.0000 C   0  0  0  0  0  0  0  0  0  0  0  0
    1.9992   -4.6066    0.0000 C   0  0  0  0  0  0  0  0  0  0  0  0
    7.9786   -5.7582    0.0000 C   0  0  0  0  0  0  0  0  0  0  0  0
    8.6419   -6.9098    0.0000 C   0  0  0  0  0  0  0  0  0  0  0  0
  1  2  1  0  0  0  0
  2  3  1  0  0  0  0
  2 25  1  0  0  0  0
  3  4  1  0  0  0  0
  4  5  1  0  0  0  0
  5  6  1  0  0  0  0
  5 24  1  0  0  0  0
  6  7  1  0  0  0  0
  7  8  1  0  0  0  0
  8  9  1  0  0  0  0
  9 10  1  0  0  0  0
  9 23  1  0  0  0  0
 10 11  2  0  0  0  0
 10 15  1  0  0  0  0
 11 12  1  0  0  0  0
 12 13  2  0  0  0  0
 13 14  1  0  0  0  0
 14 15  2  0  0  0  0
 15 16  1  0  0  0  0
 16 17  1  0  0  0  0
 17 18  2  0  0  0  0
 17 23  1  0  0  0  0
 18 19  1  0  0  0  0
 19 20  2  0  0  0  0
 20 21  1  0  0  0  0
 20 22  1  0  0  0  0
 22 23  2  0  0  0  0
 24 25  1  0  0  0  0
M  END
> <name>
PROCHLORPERAZINE; CHEMBL728

> <number>
CHEMBL728

> <external_id>
C6MD00207B

> <article_doi>
10.1039/C6MD00207B

> <article_url>
http://dx.doi.org/10.1039/C6MD00207B

> <Source location>
file:/C:%5Cdepositions%5C20160913MD.sdf

$$$$
