# Supplementary material for: From linked open data to molecular interaction: studying selectivity trends for ligands of the human serotonin and dopamine transporter
Source: Medchemcomm. 2016 Jul 22;7(9):1819–31. doi: 10.1039/c6md00207b (PMC5100691; doi:10.1039/c6md00207b)
Supplement: Supplementary file 8 [file MD-007-C6MD00207B-s008.zip › C6MD00207B_structure_CHEMBL781.mol]

  ACD/Labs09131613152D

 20 23  0  0  0  0  0  0  0  0  1 V2000
    1.4469   -3.0245    0.0000 O   0  0  0  0  0  0  0  0  0  0  0  0
    2.6567   -3.5640    0.0000 C   0  0  0  0  0  0  0  0  0  0  0  0
    3.7357   -4.3488    0.0000 N   0  0  0  0  0  0  0  0  0  0  0  0
    4.1444   -5.6158    0.0000 C   0  0  0  0  0  0  0  0  0  0  0  0
    5.4768   -5.6158    0.0000 C   0  0  0  0  0  0  0  0  0  0  0  0
    5.8856   -4.3488    0.0000 N   0  0  0  0  0  0  0  0  0  0  0  0
    4.8147   -3.5640    0.0000 C   0  0  0  0  0  0  0  0  0  0  0  0
    4.3978   -2.3052    0.0000 C   0  0  0  0  0  0  0  0  0  0  0  0
    5.0681   -1.1526    0.0000 C   0  0  0  0  0  0  0  0  0  0  0  0
    4.3978    0.0000    0.0000 C   0  0  0  0  0  0  0  0  0  0  0  0
    3.0736    0.0000    0.0000 C   0  0  0  0  0  0  0  0  0  0  0  0
    2.4033   -1.1526    0.0000 C   0  0  0  0  0  0  0  0  0  0  0  0
    3.0736   -2.3052    0.0000 C   0  0  0  0  0  0  0  0  0  0  0  0
    1.9946   -4.7166    0.0000 C   0  0  0  0  0  0  0  0  0  0  0  0
    0.6621   -4.7166    0.0000 C   0  0  0  0  0  0  0  0  0  0  0  0
    0.0000   -5.8692    0.0000 C   0  0  0  0  0  0  0  0  0  0  0  0
    0.6621   -7.0218    0.0000 C   0  0  0  0  0  0  0  0  0  0  0  0
    0.0000   -8.1744    0.0000 Cl  0  0  0  0  0  0  0  0  0  0  0  0
    1.9946   -7.0218    0.0000 C   0  0  0  0  0  0  0  0  0  0  0  0
    2.6567   -5.8692    0.0000 C   0  0  0  0  0  0  0  0  0  0  0  0
  1  2  1  0  0  0  0
  2  3  1  0  0  0  0
  2 14  1  0  0  0  0
  2 13  1  0  0  0  0
  3  4  1  0  0  0  0
  3  7  1  0  0  0  0
  4  5  1  0  0  0  0
  5  6  1  0  0  0  0
  6  7  2  0  0  0  0
  7  8  1  0  0  0  0
  8  9  2  0  0  0  0
  8 13  1  0  0  0  0
  9 10  1  0  0  0  0
 10 11  2  0  0  0  0
 11 12  1  0  0  0  0
 12 13  2  0  0  0  0
 14 15  2  0  0  0  0
 14 20  1  0  0  0  0
 15 16  1  0  0  0  0
 16 17  2  0  0  0  0
 17 18  1  0  0  0  0
 17 19  1  0  0  0  0
 19 20  2  0  0  0  0
M  END
> <name>
MAZINDOL; CHEMBL781

> <number>
CHEMBL781

> <external_id>
C6MD00207B

> <article_doi>
10.1039/C6MD00207B

> <article_url>
http://dx.doi.org/10.1039/C6MD00207B

> <Source location>
file:/C:%5Cdepositions%5C20160913MD.sdf

$$$$
