# Supplementary material for: From linked open data to molecular interaction: studying selectivity trends for ligands of the human serotonin and dopamine transporter
Source: Medchemcomm. 2016 Jul 22;7(9):1819–31. doi: 10.1039/c6md00207b (PMC5100691; doi:10.1039/c6md00207b)
Supplement: Supplementary file 8 [file MD-007-C6MD00207B-s008.zip › C6MD00207B_structure_CHEMBL796.mol]

  ACD/Labs09131613152D

 17 18  0  0  0  0  0  0  0  0  1 V2000
    5.9832   -4.6083    0.0000 C   0  0  0  0  0  0  0  0  0  0  0  0
    4.6567   -4.6083    0.0000 O   0  0  0  0  0  0  0  0  0  0  0  0
    3.9865   -3.4545    0.0000 C   0  0  0  0  0  0  0  0  0  0  0  0
    4.6567   -2.3007    0.0000 O   0  0  0  0  0  0  0  0  0  0  0  0
    2.6600   -3.4545    0.0000 C   0  0  0  0  0  0  0  0  0  0  0  0
    1.9967   -2.3007    0.0000 C   0  0  0  0  0  0  0  0  0  0  0  0
    2.6600   -1.1538    0.0000 C   0  0  0  0  0  0  0  0  0  0  0  0
    1.9967    0.0000    0.0000 C   0  0  0  0  0  0  0  0  0  0  0  0
    0.6633    0.0000    0.0000 C   0  0  0  0  0  0  0  0  0  0  0  0
    0.0000   -1.1538    0.0000 C   0  0  0  0  0  0  0  0  0  0  0  0
    0.6633   -2.3007    0.0000 N   0  0  0  0  0  0  0  0  0  0  0  0
    1.9967   -4.6083    0.0000 C   0  0  0  0  0  0  0  0  0  0  0  0
    0.6633   -4.6083    0.0000 C   0  0  0  0  0  0  0  0  0  0  0  0
    0.0000   -5.7552    0.0000 C   0  0  0  0  0  0  0  0  0  0  0  0
    0.6633   -6.9090    0.0000 C   0  0  0  0  0  0  0  0  0  0  0  0
    1.9967   -6.9090    0.0000 C   0  0  0  0  0  0  0  0  0  0  0  0
    2.6600   -5.7552    0.0000 C   0  0  0  0  0  0  0  0  0  0  0  0
  1  2  1  0  0  0  0
  2  3  1  0  0  0  0
  3  4  2  0  0  0  0
  3  5  1  0  0  0  0
  5  6  1  0  0  0  0
  5 12  1  0  0  0  0
  6  7  1  0  0  0  0
  6 11  1  0  0  0  0
  7  8  1  0  0  0  0
  8  9  1  0  0  0  0
  9 10  1  0  0  0  0
 10 11  1  0  0  0  0
 12 13  2  0  0  0  0
 12 17  1  0  0  0  0
 13 14  1  0  0  0  0
 14 15  2  0  0  0  0
 15 16  1  0  0  0  0
 16 17  2  0  0  0  0
M  END
> <name>
METHYLPHENIDATE; CHEMBL796

> <number>
CHEMBL796

> <external_id>
C6MD00207B

> <article_doi>
10.1039/C6MD00207B

> <article_url>
http://dx.doi.org/10.1039/C6MD00207B

> <Source location>
file:/C:%5Cdepositions%5C20160913MD.sdf

$$$$
