# Supplementary material for: From linked open data to molecular interaction: studying selectivity trends for ligands of the human serotonin and dopamine transporter
Source: Medchemcomm. 2016 Jul 22;7(9):1819–31. doi: 10.1039/c6md00207b (PMC5100691; doi:10.1039/c6md00207b)
Supplement: Supplementary file 8 [file MD-007-C6MD00207B-s008.zip › C6MD00207B_structure_CHEMBL808.mol]

  ACD/Labs09131613152D

 24 26  0  0  0  0  0  0  0  0  1 V2000
   11.3569   -3.3843    0.0000 Cl  0  0  0  0  0  0  0  0  0  0  0  0
   10.0281   -3.3843    0.0000 C   0  0  0  0  0  0  0  0  0  0  0  0
    9.3581   -4.5314    0.0000 C   0  0  0  0  0  0  0  0  0  0  0  0
    8.0293   -4.5314    0.0000 C   0  0  0  0  0  0  0  0  0  0  0  0
    7.3706   -3.3843    0.0000 C   0  0  0  0  0  0  0  0  0  0  0  0
    6.0419   -3.3843    0.0000 C   0  0  0  0  0  0  0  0  0  0  0  0
    5.3718   -2.2259    0.0000 O   0  0  0  0  0  0  0  0  0  0  0  0
    4.0430   -2.2259    0.0000 C   0  0  0  0  0  0  0  0  0  0  0  0
    3.3730   -1.0789    0.0000 C   0  0  0  0  0  0  0  0  0  0  0  0
    2.0442   -1.0789    0.0000 N   0  0  0  0  0  0  0  0  0  0  0  0
    1.2606   -2.1578    0.0000 C   0  0  0  0  0  0  0  0  0  0  0  0
    0.0000   -1.7376    0.0000 C   0  0  0  0  0  0  0  0  0  0  0  0
    0.0000   -0.4088    0.0000 N   0  0  0  0  0  0  0  0  0  0  0  0
    1.2606    0.0000    0.0000 C   0  0  0  0  0  0  0  0  0  0  0  0
    3.3730   -3.3843    0.0000 C   0  0  0  0  0  0  0  0  0  0  0  0
    2.0442   -3.3843    0.0000 C   0  0  0  0  0  0  0  0  0  0  0  0
    1.3855   -4.5314    0.0000 C   0  0  0  0  0  0  0  0  0  0  0  0
    2.0442   -5.6898    0.0000 C   0  0  0  0  0  0  0  0  0  0  0  0
    1.3855   -6.8368    0.0000 Cl  0  0  0  0  0  0  0  0  0  0  0  0
    3.3730   -5.6898    0.0000 C   0  0  0  0  0  0  0  0  0  0  0  0
    4.0430   -4.5314    0.0000 C   0  0  0  0  0  0  0  0  0  0  0  0
    5.3718   -4.5314    0.0000 Cl  0  0  0  0  0  0  0  0  0  0  0  0
    8.0293   -2.2259    0.0000 C   0  0  0  0  0  0  0  0  0  0  0  0
    9.3581   -2.2259    0.0000 C   0  0  0  0  0  0  0  0  0  0  0  0
  1  2  1  0  0  0  0
  2  3  2  0  0  0  0
  2 24  1  0  0  0  0
  3  4  1  0  0  0  0
  4  5  2  0  0  0  0
  5  6  1  0  0  0  0
  5 23  1  0  0  0  0
  6  7  1  0  0  0  0
  7  8  1  0  0  0  0
  8  9  1  0  0  0  0
  8 15  1  0  0  0  0
  9 10  1  0  0  0  0
 10 11  1  0  0  0  0
 10 14  1  0  0  0  0
 11 12  2  0  0  0  0
 12 13  1  0  0  0  0
 13 14  2  0  0  0  0
 15 16  2  0  0  0  0
 15 21  1  0  0  0  0
 16 17  1  0  0  0  0
 17 18  2  0  0  0  0
 18 19  1  0  0  0  0
 18 20  1  0  0  0  0
 20 21  2  0  0  0  0
 21 22  1  0  0  0  0
 23 24  2  0  0  0  0
M  END
> <name>
ECONAZOLE; CHEMBL808

> <number>
CHEMBL808

> <external_id>
C6MD00207B

> <article_doi>
10.1039/C6MD00207B

> <article_url>
http://dx.doi.org/10.1039/C6MD00207B

> <Source location>
file:/C:%5Cdepositions%5C20160913MD.sdf

$$$$
