# Supplementary material for: From linked open data to molecular interaction: studying selectivity trends for ligands of the human serotonin and dopamine transporter
Source: Medchemcomm. 2016 Jul 22;7(9):1819–31. doi: 10.1039/c6md00207b (PMC5100691; doi:10.1039/c6md00207b)
Supplement: Supplementary file 8 [file MD-007-C6MD00207B-s008.zip › C6MD00207B_structure_CHEMBL809.mol]

  ACD/Labs09131613152D

 20 22  0  0  1  0  0  0  0  0  1 V2000
    0.0000   -4.6098    0.0000 C   0  0  0  0  0  0  0  0  0  0  0  0
    0.6685   -3.4623    0.0000 N   0  0  0  0  0  0  0  0  0  0  0  0
    1.9956   -3.4623    0.0000 C   0  0  0  0  0  0  0  0  0  0  0  0
    2.6641   -4.6098    0.0000 C   0  0  0  0  0  0  0  0  0  0  0  0
    3.9911   -4.6098    0.0000 C   0  0  0  0  0  0  0  0  0  0  0  0
    4.6596   -3.4623    0.0000 C   0  0  0  0  0  0  0  0  0  0  0  0
    5.9867   -3.4623    0.0000 C   0  0  0  0  0  0  0  0  0  0  0  0
    6.6552   -4.6098    0.0000 C   0  0  0  0  0  0  0  0  0  0  0  0
    7.9823   -4.6098    0.0000 C   0  0  0  0  0  0  0  0  0  0  0  0
    8.6508   -3.4623    0.0000 C   0  0  0  0  0  0  0  0  0  0  0  0
    9.9778   -3.4623    0.0000 Cl  0  0  0  0  0  0  0  0  0  0  0  0
    7.9823   -2.3049    0.0000 C   0  0  0  0  0  0  0  0  0  0  0  0
    8.6508   -1.1574    0.0000 Cl  0  0  0  0  0  0  0  0  0  0  0  0
    6.6552   -2.3049    0.0000 C   0  0  0  0  0  0  0  0  0  0  0  0
    3.9911   -2.3049    0.0000 C   0  0  0  0  0  0  0  0  0  0  0  0
    4.6596   -1.1574    0.0000 C   0  0  0  0  0  0  0  0  0  0  0  0
    3.9911    0.0000    0.0000 C   0  0  0  0  0  0  0  0  0  0  0  0
    2.6641    0.0000    0.0000 C   0  0  0  0  0  0  0  0  0  0  0  0
    1.9956   -1.1574    0.0000 C   0  0  0  0  0  0  0  0  0  0  0  0
    2.6641   -2.3049    0.0000 C   0  0  0  0  0  0  0  0  0  0  0  0
  1  2  1  0  0  0  0
  3  2  1  6  0  0  0
  3  4  1  0  0  0  0
  3 20  1  0  0  0  0
  4  5  1  0  0  0  0
  5  6  1  0  0  0  0
  6  7  1  6  0  0  0
  6 15  1  0  0  0  0
  7  8  2  0  0  0  0
  7 14  1  0  0  0  0
  8  9  1  0  0  0  0
  9 10  2  0  0  0  0
 10 11  1  0  0  0  0
 10 12  1  0  0  0  0
 12 13  1  0  0  0  0
 12 14  2  0  0  0  0
 15 16  2  0  0  0  0
 15 20  1  0  0  0  0
 16 17  1  0  0  0  0
 17 18  2  0  0  0  0
 18 19  1  0  0  0  0
 19 20  2  0  0  0  0
M  END
> <name>
SERTRALINE; CHEMBL809

> <number>
CHEMBL809

> <external_id>
C6MD00207B

> <article_doi>
10.1039/C6MD00207B

> <article_url>
http://dx.doi.org/10.1039/C6MD00207B

> <Source location>
file:/C:%5Cdepositions%5C20160913MD.sdf

$$$$
