# Supplementary material for: From linked open data to molecular interaction: studying selectivity trends for ligands of the human serotonin and dopamine transporter
Source: Medchemcomm. 2016 Jul 22;7(9):1819–31. doi: 10.1039/c6md00207b (PMC5100691; doi:10.1039/c6md00207b)
Supplement: Supplementary file 8 [file MD-007-C6MD00207B-s008.zip › C6MD00207B_structure_CHEMBL894.mol]

  ACD/Labs09131613152D

 16 16  0  0  0  0  0  0  0  0  1 V2000
    5.9839   -3.4549    0.0000 C   0  0  0  0  0  0  0  0  0  0  0  0
    4.6572   -3.4549    0.0000 C   0  0  0  0  0  0  0  0  0  0  0  0
    3.9869   -4.6088    0.0000 N   0  0  0  0  0  0  0  0  0  0  0  0
    4.6572   -5.7558    0.0000 C   0  0  0  0  0  0  0  0  0  0  0  0
    3.5033   -6.4261    0.0000 C   0  0  0  0  0  0  0  0  0  0  0  0
    5.8042   -5.0925    0.0000 C   0  0  0  0  0  0  0  0  0  0  0  0
    5.3205   -6.9098    0.0000 C   0  0  0  0  0  0  0  0  0  0  0  0
    3.9869   -2.3010    0.0000 C   0  0  0  0  0  0  0  0  0  0  0  0
    4.6572   -1.1539    0.0000 O   0  0  0  0  0  0  0  0  0  0  0  0
    2.6603   -2.3010    0.0000 C   0  0  0  0  0  0  0  0  0  0  0  0
    1.9969   -3.4549    0.0000 C   0  0  0  0  0  0  0  0  0  0  0  0
    0.6633   -3.4549    0.0000 C   0  0  0  0  0  0  0  0  0  0  0  0
    0.0000   -2.3010    0.0000 C   0  0  0  0  0  0  0  0  0  0  0  0
    0.6633   -1.1539    0.0000 C   0  0  0  0  0  0  0  0  0  0  0  0
    0.0000    0.0000    0.0000 Cl  0  0  0  0  0  0  0  0  0  0  0  0
    1.9969   -1.1539    0.0000 C   0  0  0  0  0  0  0  0  0  0  0  0
  1  2  1  0  0  0  0
  2  3  1  0  0  0  0
  2  8  1  0  0  0  0
  3  4  1  0  0  0  0
  4  5  1  0  0  0  0
  4  6  1  0  0  0  0
  4  7  1  0  0  0  0
  8  9  2  0  0  0  0
  8 10  1  0  0  0  0
 10 11  2  0  0  0  0
 10 16  1  0  0  0  0
 11 12  1  0  0  0  0
 12 13  2  0  0  0  0
 13 14  1  0  0  0  0
 14 15  1  0  0  0  0
 14 16  2  0  0  0  0
M  END
> <name>
BUPROPION; CHEMBL894

> <number>
CHEMBL894

> <external_id>
C6MD00207B

> <article_doi>
10.1039/C6MD00207B

> <article_url>
http://dx.doi.org/10.1039/C6MD00207B

> <Source location>
file:/C:%5Cdepositions%5C20160913MD.sdf

$$$$
