# Supplementary material for: From linked open data to molecular interaction: studying selectivity trends for ligands of the human serotonin and dopamine transporter
Source: Medchemcomm. 2016 Jul 22;7(9):1819–31. doi: 10.1039/c6md00207b (PMC5100691; doi:10.1039/c6md00207b)
Supplement: Supplementary file 8 [file MD-007-C6MD00207B-s008.zip › C6MD00207B_structure_CHEMBL926.mol]

  ACD/Labs09131613152D

 22 23  0  0  0  0  0  0  0  0  1 V2000
    1.9882   -8.0541    0.0000 C   0  0  0  0  0  0  0  0  0  0  0  0
    2.6594   -6.9017    0.0000 C   0  0  0  0  0  0  0  0  0  0  0  0
    1.9882   -5.7619    0.0000 C   0  0  0  0  0  0  0  0  0  0  0  0
    2.6594   -4.6096    0.0000 C   0  0  0  0  0  0  0  0  0  0  0  0
    1.9882   -3.4572    0.0000 C   0  0  0  0  0  0  0  0  0  0  0  0
    2.6594   -2.3048    0.0000 C   0  0  0  0  0  0  0  0  0  0  0  0
    1.9882   -1.1524    0.0000 C   0  0  0  0  0  0  0  0  0  0  0  0
    0.6585   -1.1524    0.0000 C   0  0  0  0  0  0  0  0  0  0  0  0
    0.0000    0.0000    0.0000 O   0  0  0  0  0  0  0  0  0  0  0  0
    0.0000   -2.3048    0.0000 C   0  0  0  0  0  0  0  0  0  0  0  0
    0.6585   -3.4572    0.0000 C   0  0  0  0  0  0  0  0  0  0  0  0
    3.9890   -6.9017    0.0000 N   0  0  0  0  0  0  0  0  0  0  0  0
    4.6475   -8.0541    0.0000 C   0  0  0  0  0  0  0  0  0  0  0  0
    5.9772   -8.0541    0.0000 C   0  0  0  0  0  0  0  0  0  0  0  0
    6.6484   -9.2064    0.0000 C   0  0  0  0  0  0  0  0  0  0  0  0
    5.9772  -10.3588    0.0000 C   0  0  0  0  0  0  0  0  0  0  0  0
    6.6484  -11.5112    0.0000 C   0  0  0  0  0  0  0  0  0  0  0  0
    7.9781  -11.5112    0.0000 C   0  0  0  0  0  0  0  0  0  0  0  0
    8.6366  -12.6636    0.0000 O   0  0  0  0  0  0  0  0  0  0  0  0
    8.6366  -10.3588    0.0000 C   0  0  0  0  0  0  0  0  0  0  0  0
    9.9663  -10.3588    0.0000 O   0  0  0  0  0  0  0  0  0  0  0  0
    7.9781   -9.2064    0.0000 C   0  0  0  0  0  0  0  0  0  0  0  0
  1  2  1  0  0  0  0
  2  3  1  0  0  0  0
  2 12  1  0  0  0  0
  3  4  1  0  0  0  0
  4  5  1  0  0  0  0
  5  6  2  0  0  0  0
  5 11  1  0  0  0  0
  6  7  1  0  0  0  0
  7  8  2  0  0  0  0
  8  9  1  0  0  0  0
  8 10  1  0  0  0  0
 10 11  2  0  0  0  0
 12 13  1  0  0  0  0
 13 14  1  0  0  0  0
 14 15  1  0  0  0  0
 15 16  2  0  0  0  0
 15 22  1  0  0  0  0
 16 17  1  0  0  0  0
 17 18  2  0  0  0  0
 18 19  1  0  0  0  0
 18 20  1  0  0  0  0
 20 21  1  0  0  0  0
 20 22  2  0  0  0  0
M  END
> <name>
DOBUTAMINE; CHEMBL926

> <number>
CHEMBL926

> <external_id>
C6MD00207B

> <article_doi>
10.1039/C6MD00207B

> <article_url>
http://dx.doi.org/10.1039/C6MD00207B

> <Source location>
file:/C:%5Cdepositions%5C20160913MD.sdf

$$$$
