# Supplementary material for: From linked open data to molecular interaction: studying selectivity trends for ligands of the human serotonin and dopamine transporter
Source: Medchemcomm. 2016 Jul 22;7(9):1819–31. doi: 10.1039/c6md00207b (PMC5100691; doi:10.1039/c6md00207b)
Supplement: Supplementary file 8 [file MD-007-C6MD00207B-s008.zip › C6MD00207B_structure_CHEMBL954.mol]

  ACD/Labs09131613152D

 29 31  0  0  0  0  0  0  0  0  1 V2000
   12.6311   -8.0587    0.0000 C   0  0  0  0  0  0  0  0  0  0  0  0
   11.9617   -6.9092    0.0000 C   0  0  0  0  0  0  0  0  0  0  0  0
   10.6354   -6.9092    0.0000 N   0  0  0  0  0  0  0  0  0  0  0  0
    9.9660   -8.0587    0.0000 C   0  0  0  0  0  0  0  0  0  0  0  0
   10.6354   -9.2081    0.0000 C   0  0  0  0  0  0  0  0  0  0  0  0
    9.9660   -5.7598    0.0000 C   0  0  0  0  0  0  0  0  0  0  0  0
    8.6397   -5.7598    0.0000 C   0  0  0  0  0  0  0  0  0  0  0  0
    7.9829   -4.5977    0.0000 O   0  0  0  0  0  0  0  0  0  0  0  0
    6.6440   -4.5977    0.0000 C   0  0  0  0  0  0  0  0  0  0  0  0
    5.9872   -5.7598    0.0000 C   0  0  0  0  0  0  0  0  0  0  0  0
    4.6483   -5.7598    0.0000 C   0  0  0  0  0  0  0  0  0  0  0  0
    3.9914   -4.5977    0.0000 C   0  0  0  0  0  0  0  0  0  0  0  0
    4.6483   -3.4483    0.0000 C   0  0  0  0  0  0  0  0  0  0  0  0
    5.9872   -3.4483    0.0000 C   0  0  0  0  0  0  0  0  0  0  0  0
    2.6652   -4.5977    0.0000 C   0  0  0  0  0  0  0  0  0  0  0  0
    1.9957   -3.4483    0.0000 C   0  0  0  0  0  0  0  0  0  0  0  0
    0.6695   -3.4483    0.0000 Cl  0  0  0  0  0  0  0  0  0  0  0  0
    2.6652   -2.2989    0.0000 C   0  0  0  0  0  0  0  0  0  0  0  0
    3.9914   -2.2989    0.0000 C   0  0  0  0  0  0  0  0  0  0  0  0
    4.6483   -1.1494    0.0000 C   0  0  0  0  0  0  0  0  0  0  0  0
    3.9914    0.0000    0.0000 C   0  0  0  0  0  0  0  0  0  0  0  0
    2.6652    0.0000    0.0000 C   0  0  0  0  0  0  0  0  0  0  0  0
    1.9957   -1.1494    0.0000 C   0  0  0  0  0  0  0  0  0  0  0  0
    1.9957   -5.7598    0.0000 C   0  0  0  0  0  0  0  0  0  0  0  0
    0.6695   -5.7598    0.0000 C   0  0  0  0  0  0  0  0  0  0  0  0
    0.0000   -6.9092    0.0000 C   0  0  0  0  0  0  0  0  0  0  0  0
    0.6695   -8.0587    0.0000 C   0  0  0  0  0  0  0  0  0  0  0  0
    1.9957   -8.0587    0.0000 C   0  0  0  0  0  0  0  0  0  0  0  0
    2.6652   -6.9092    0.0000 C   0  0  0  0  0  0  0  0  0  0  0  0
  1  2  1  0  0  0  0
  2  3  1  0  0  0  0
  3  4  1  0  0  0  0
  3  6  1  0  0  0  0
  4  5  1  0  0  0  0
  6  7  1  0  0  0  0
  7  8  1  0  0  0  0
  8  9  1  0  0  0  0
  9 10  2  0  0  0  0
  9 14  1  0  0  0  0
 10 11  1  0  0  0  0
 11 12  2  0  0  0  0
 12 13  1  0  0  0  0
 12 15  1  0  0  0  0
 13 14  2  0  0  0  0
 15 16  2  0  0  0  0
 15 24  1  0  0  0  0
 16 17  1  0  0  0  0
 16 18  1  0  0  0  0
 18 19  2  0  0  0  0
 18 23  1  0  0  0  0
 19 20  1  0  0  0  0
 20 21  2  0  0  0  0
 21 22  1  0  0  0  0
 22 23  2  0  0  0  0
 24 25  2  0  0  0  0
 24 29  1  0  0  0  0
 25 26  1  0  0  0  0
 26 27  2  0  0  0  0
 27 28  1  0  0  0  0
 28 29  2  0  0  0  0
M  END
> <name>
ENCLOMIPHENE; CHEMBL954

> <number>
CHEMBL954

> <external_id>
C6MD00207B

> <article_doi>
10.1039/C6MD00207B

> <article_url>
http://dx.doi.org/10.1039/C6MD00207B

> <Source location>
file:/C:%5Cdepositions%5C20160913MD.sdf

$$$$
