# Supplementary material for: From linked open data to molecular interaction: studying selectivity trends for ligands of the human serotonin and dopamine transporter
Source: Medchemcomm. 2016 Jul 22;7(9):1819–31. doi: 10.1039/c6md00207b (PMC5100691; doi:10.1039/c6md00207b)
Supplement: Supplementary file 8 [file MD-007-C6MD00207B-s008.zip › C6MD00207B_structure_CHEMBL1118.mol]

  ACD/Labs09131613152D

 19 20  0  0  0  0  0  0  0  0  1 V2000
    1.9908   -8.0599    0.0000 C   0  0  0  0  0  0  0  0  0  0  0  0
    2.6598   -6.9073    0.0000 N   0  0  0  0  0  0  0  0  0  0  0  0
    3.9897   -6.9073    0.0000 C   0  0  0  0  0  0  0  0  0  0  0  0
    1.9908   -5.7548    0.0000 C   0  0  0  0  0  0  0  0  0  0  0  0
    2.6598   -4.6022    0.0000 C   0  0  0  0  0  0  0  0  0  0  0  0
    1.9908   -3.4577    0.0000 C   0  0  0  0  0  0  0  0  0  0  0  0
    2.6598   -2.3051    0.0000 C   0  0  0  0  0  0  0  0  0  0  0  0
    1.9908   -1.1526    0.0000 C   0  0  0  0  0  0  0  0  0  0  0  0
    0.6609   -1.1526    0.0000 C   0  0  0  0  0  0  0  0  0  0  0  0
    0.0000    0.0000    0.0000 O   0  0  0  0  0  0  0  0  0  0  0  0
    0.0000   -2.3051    0.0000 C   0  0  0  0  0  0  0  0  0  0  0  0
    0.6609   -3.4577    0.0000 C   0  0  0  0  0  0  0  0  0  0  0  0
    3.9897   -4.6022    0.0000 C   0  0  0  0  0  0  0  0  0  0  0  0
    3.7559   -3.2965    0.0000 O   0  0  0  0  0  0  0  0  0  0  0  0
    3.7559   -5.9160    0.0000 C   0  0  0  0  0  0  0  0  0  0  0  0
    4.7795   -6.7703    0.0000 C   0  0  0  0  0  0  0  0  0  0  0  0
    6.0288   -6.3109    0.0000 C   0  0  0  0  0  0  0  0  0  0  0  0
    6.2545   -5.0052    0.0000 C   0  0  0  0  0  0  0  0  0  0  0  0
    5.2389   -4.1509    0.0000 C   0  0  0  0  0  0  0  0  0  0  0  0
  1  2  1  0  0  0  0
  2  3  1  0  0  0  0
  2  4  1  0  0  0  0
  4  5  1  0  0  0  0
  5  6  1  0  0  0  0
  5 13  1  0  0  0  0
  6  7  2  0  0  0  0
  6 12  1  0  0  0  0
  7  8  1  0  0  0  0
  8  9  2  0  0  0  0
  9 10  1  0  0  0  0
  9 11  1  0  0  0  0
 11 12  2  0  0  0  0
 13 14  1  0  0  0  0
 13 15  1  0  0  0  0
 13 19  1  0  0  0  0
 15 16  1  0  0  0  0
 16 17  1  0  0  0  0
 17 18  1  0  0  0  0
 18 19  1  0  0  0  0
M  END
> <name>
DESVENLAFAXINE; CHEMBL1118

> <number>
CHEMBL1118

> <external_id>
C6MD00207B

> <article_doi>
10.1039/C6MD00207B

> <article_url>
http://dx.doi.org/10.1039/C6MD00207B

> <Source location>
file:/C:%5Cdepositions%5C20160913MD.sdf

$$$$
