# Supplementary material for: From linked open data to molecular interaction: studying selectivity trends for ligands of the human serotonin and dopamine transporter
Source: Medchemcomm. 2016 Jul 22;7(9):1819–31. doi: 10.1039/c6md00207b (PMC5100691; doi:10.1039/c6md00207b)
Supplement: Supplementary file 8 [file MD-007-C6MD00207B-s008.zip › C6MD00207B_structure_CHEMBL1172.mol]

  ACD/Labs09131613152D

 22 25  0  0  0  0  0  0  0  0  1 V2000
    2.3960   -8.6186    0.0000 Cl  0  0  0  0  0  0  0  0  0  0  0  0
    2.4908   -7.2914    0.0000 C   0  0  0  0  0  0  0  0  0  0  0  0
    3.6888   -6.7139    0.0000 C   0  0  0  0  0  0  0  0  0  0  0  0
    3.7922   -5.3866    0.0000 C   0  0  0  0  0  0  0  0  0  0  0  0
    2.6890   -4.6368    0.0000 C   0  0  0  0  0  0  0  0  0  0  0  0
    2.9907   -3.3440    0.0000 C   0  0  0  0  0  0  0  0  0  0  0  0
    4.2835   -3.0510    0.0000 C   0  0  0  0  0  0  0  0  0  0  0  0
    5.1884   -4.0249    0.0000 C   0  0  0  0  0  0  0  0  0  0  0  0
    6.4898   -3.7233    0.0000 C   0  0  0  0  0  0  0  0  0  0  0  0
    6.8777   -2.4563    0.0000 N   0  0  0  0  0  0  0  0  0  0  0  0
    5.9727   -1.4824    0.0000 C   0  0  0  0  0  0  0  0  0  0  0  0
    4.6799   -1.7754    0.0000 C   0  0  0  0  0  0  0  0  0  0  0  0
    2.1633   -2.3012    0.0000 C   0  0  0  0  0  0  0  0  0  0  0  0
    2.8269   -1.1549    0.0000 N   0  0  0  0  0  0  0  0  0  0  0  0
    2.1633    0.0000    0.0000 C   0  0  0  0  0  0  0  0  0  0  0  0
    0.8274    0.0000    0.0000 C   0  0  0  0  0  0  0  0  0  0  0  0
    0.1638   -1.1549    0.0000 C   0  0  0  0  0  0  0  0  0  0  0  0
    0.8274   -2.3012    0.0000 C   0  0  0  0  0  0  0  0  0  0  0  0
    0.0000   -3.3440    0.0000 C   0  0  0  0  0  0  0  0  0  0  0  0
    0.2930   -4.6368    0.0000 C   0  0  0  0  0  0  0  0  0  0  0  0
    1.4910   -5.2143    0.0000 C   0  0  0  0  0  0  0  0  0  0  0  0
    1.3962   -6.5415    0.0000 C   0  0  0  0  0  0  0  0  0  0  0  0
  1  2  1  0  0  0  0
  2  3  2  0  0  0  0
  2 22  1  0  0  0  0
  3  4  1  0  0  0  0
  4  5  2  0  0  0  0
  5  6  1  0  0  0  0
  5 21  1  0  0  0  0
  6  7  2  0  0  0  0
  6 13  1  0  0  0  0
  7  8  1  0  0  0  0
  7 12  1  0  0  0  0
  8  9  1  0  0  0  0
  9 10  1  0  0  0  0
 10 11  1  0  0  0  0
 11 12  1  0  0  0  0
 13 14  2  0  0  0  0
 13 18  1  0  0  0  0
 14 15  1  0  0  0  0
 15 16  2  0  0  0  0
 16 17  1  0  0  0  0
 17 18  2  0  0  0  0
 18 19  1  0  0  0  0
 19 20  1  0  0  0  0
 20 21  1  0  0  0  0
 21 22  2  0  0  0  0
M  END
> <name>
DESLORATADINE; CHEMBL1172

> <number>
CHEMBL1172

> <external_id>
C6MD00207B

> <article_doi>
10.1039/C6MD00207B

> <article_url>
http://dx.doi.org/10.1039/C6MD00207B

> <Source location>
file:/C:%5Cdepositions%5C20160913MD.sdf

$$$$
