# Supplementary material for: From linked open data to molecular interaction: studying selectivity trends for ligands of the human serotonin and dopamine transporter
Source: Medchemcomm. 2016 Jul 22;7(9):1819–31. doi: 10.1039/c6md00207b (PMC5100691; doi:10.1039/c6md00207b)
Supplement: Supplementary file 8 [file MD-007-C6MD00207B-s008.zip › C6MD00207B_structure_CHEMBL1175.mol]

  ACD/Labs09131613152D

 21 23  0  0  1  0  0  0  0  0  1 V2000
    0.0000   -6.9163    0.0000 C   0  0  0  0  0  0  0  0  0  0  0  0
    0.6657   -5.7665    0.0000 N   0  0  0  0  0  0  0  0  0  0  0  0
    1.9971   -5.7665    0.0000 C   0  0  0  0  0  0  0  0  0  0  0  0
    2.6628   -4.6080    0.0000 C   0  0  0  0  0  0  0  0  0  0  0  0
    3.9942   -4.6080    0.0000 C   0  0  0  0  0  0  0  0  0  0  0  0
    4.6512   -3.4582    0.0000 O   0  0  0  0  0  0  0  0  0  0  0  0
    5.9826   -3.4582    0.0000 C   0  0  0  0  0  0  0  0  0  0  0  0
    6.6483   -4.6080    0.0000 C   0  0  0  0  0  0  0  0  0  0  0  0
    7.9797   -4.6080    0.0000 C   0  0  0  0  0  0  0  0  0  0  0  0
    8.6454   -3.4582    0.0000 C   0  0  0  0  0  0  0  0  0  0  0  0
    7.9797   -2.3083    0.0000 C   0  0  0  0  0  0  0  0  0  0  0  0
    8.6454   -1.1585    0.0000 C   0  0  0  0  0  0  0  0  0  0  0  0
    7.9797    0.0000    0.0000 C   0  0  0  0  0  0  0  0  0  0  0  0
    6.6483    0.0000    0.0000 C   0  0  0  0  0  0  0  0  0  0  0  0
    5.9826   -1.1585    0.0000 C   0  0  0  0  0  0  0  0  0  0  0  0
    6.6483   -2.3083    0.0000 C   0  0  0  0  0  0  0  0  0  0  0  0
    4.6512   -5.7665    0.0000 C   0  0  0  0  0  0  0  0  0  0  0  0
    5.9740   -5.9048    0.0000 C   0  0  0  0  0  0  0  0  0  0  0  0
    6.2506   -7.2016    0.0000 C   0  0  0  0  0  0  0  0  0  0  0  0
    5.1008   -7.8673    0.0000 C   0  0  0  0  0  0  0  0  0  0  0  0
    4.1152   -6.9768    0.0000 S   0  0  0  0  0  0  0  0  0  0  0  0
  1  2  1  0  0  0  0
  2  3  1  0  0  0  0
  3  4  1  0  0  0  0
  5  4  1  6  0  0  0
  5  6  1  0  0  0  0
  5 17  1  0  0  0  0
  6  7  1  0  0  0  0
  7  8  2  0  0  0  0
  7 16  1  0  0  0  0
  8  9  1  0  0  0  0
  9 10  2  0  0  0  0
 10 11  1  0  0  0  0
 11 12  2  0  0  0  0
 11 16  1  0  0  0  0
 12 13  1  0  0  0  0
 13 14  2  0  0  0  0
 14 15  1  0  0  0  0
 15 16  2  0  0  0  0
 17 18  2  0  0  0  0
 17 21  1  0  0  0  0
 18 19  1  0  0  0  0
 19 20  2  0  0  0  0
 20 21  1  0  0  0  0
M  END
> <name>
DULOXETINE; CHEMBL1175

> <number>
CHEMBL1175

> <external_id>
C6MD00207B

> <article_doi>
10.1039/C6MD00207B

> <article_url>
http://dx.doi.org/10.1039/C6MD00207B

> <Source location>
file:/C:%5Cdepositions%5C20160913MD.sdf

$$$$
