# Supplementary material for: From linked open data to molecular interaction: studying selectivity trends for ligands of the human serotonin and dopamine transporter
Source: Medchemcomm. 2016 Jul 22;7(9):1819–31. doi: 10.1039/c6md00207b (PMC5100691; doi:10.1039/c6md00207b)
Supplement: Supplementary file 8 [file MD-007-C6MD00207B-s008.zip › C6MD00207B_structure_CHEMBL1262.mol]

  ACD/Labs09131613152D

 26 28  0  0  0  0  0  0  0  0  1 V2000
   13.3079   -6.7072    0.0000 Cl  0  0  0  0  0  0  0  0  0  0  0  0
   11.9771   -6.7072    0.0000 C   0  0  0  0  0  0  0  0  0  0  0  0
   11.3117   -7.8649    0.0000 C   0  0  0  0  0  0  0  0  0  0  0  0
    9.9809   -7.8649    0.0000 C   0  0  0  0  0  0  0  0  0  0  0  0
    9.3155   -6.7072    0.0000 C   0  0  0  0  0  0  0  0  0  0  0  0
    7.9847   -6.7072    0.0000 C   0  0  0  0  0  0  0  0  0  0  0  0
    7.3193   -5.5627    0.0000 O   0  0  0  0  0  0  0  0  0  0  0  0
    5.9885   -5.5627    0.0000 N   0  0  0  0  0  0  0  0  0  0  0  0
    5.3231   -4.4049    0.0000 C   0  0  0  0  0  0  0  0  0  0  0  0
    5.9885   -3.2604    0.0000 C   0  0  0  0  0  0  0  0  0  0  0  0
    5.3231   -2.1026    0.0000 N   0  0  0  0  0  0  0  0  0  0  0  0
    4.0057   -1.9696    0.0000 C   0  0  0  0  0  0  0  0  0  0  0  0
    3.7262   -0.6654    0.0000 C   0  0  0  0  0  0  0  0  0  0  0  0
    4.8707    0.0000    0.0000 N   0  0  0  0  0  0  0  0  0  0  0  0
    5.8688   -0.8916    0.0000 C   0  0  0  0  0  0  0  0  0  0  0  0
    3.9924   -4.4049    0.0000 C   0  0  0  0  0  0  0  0  0  0  0  0
    3.3270   -3.2604    0.0000 C   0  0  0  0  0  0  0  0  0  0  0  0
    1.9962   -3.2604    0.0000 C   0  0  0  0  0  0  0  0  0  0  0  0
    1.3308   -4.4049    0.0000 C   0  0  0  0  0  0  0  0  0  0  0  0
    0.0000   -4.4049    0.0000 Cl  0  0  0  0  0  0  0  0  0  0  0  0
    1.9962   -5.5627    0.0000 C   0  0  0  0  0  0  0  0  0  0  0  0
    3.3270   -5.5627    0.0000 C   0  0  0  0  0  0  0  0  0  0  0  0
    3.9924   -6.7072    0.0000 Cl  0  0  0  0  0  0  0  0  0  0  0  0
    9.9809   -5.5627    0.0000 C   0  0  0  0  0  0  0  0  0  0  0  0
    9.3155   -4.4049    0.0000 Cl  0  0  0  0  0  0  0  0  0  0  0  0
   11.3117   -5.5627    0.0000 C   0  0  0  0  0  0  0  0  0  0  0  0
  1  2  1  0  0  0  0
  2  3  2  0  0  0  0
  2 26  1  0  0  0  0
  3  4  1  0  0  0  0
  4  5  2  0  0  0  0
  5  6  1  0  0  0  0
  5 24  1  0  0  0  0
  6  7  1  0  0  0  0
  7  8  1  0  0  0  0
  8  9  2  0  0  0  0
  9 10  1  0  0  0  0
  9 16  1  0  0  0  0
 10 11  1  0  0  0  0
 11 12  1  0  0  0  0
 11 15  1  0  0  0  0
 12 13  2  0  0  0  0
 13 14  1  0  0  0  0
 14 15  2  0  0  0  0
 16 17  2  0  0  0  0
 16 22  1  0  0  0  0
 17 18  1  0  0  0  0
 18 19  2  0  0  0  0
 19 20  1  0  0  0  0
 19 21  1  0  0  0  0
 21 22  2  0  0  0  0
 22 23  1  0  0  0  0
 24 25  1  0  0  0  0
 24 26  2  0  0  0  0
M  END
> <name>
OXICONAZOLE; CHEMBL1262

> <number>
CHEMBL1262

> <external_id>
C6MD00207B

> <article_doi>
10.1039/C6MD00207B

> <article_url>
http://dx.doi.org/10.1039/C6MD00207B

> <Source location>
file:/C:%5Cdepositions%5C20160913MD.sdf

$$$$
