# Supplementary material for: From linked open data to molecular interaction: studying selectivity trends for ligands of the human serotonin and dopamine transporter
Source: Medchemcomm. 2016 Jul 22;7(9):1819–31. doi: 10.1039/c6md00207b (PMC5100691; doi:10.1039/c6md00207b)
Supplement: Supplementary file 8 [file MD-007-C6MD00207B-s008.zip › C6MD00207B_structure_CHEMBL1289.mol]

  ACD/Labs09131613152D

 14 14  0  0  0  0  0  0  0  0  1 V2000
    9.9772   -2.3047    0.0000 Cl  0  0  0  0  0  0  0  0  0  0  0  0
    8.6502   -2.3047    0.0000 C   0  0  0  0  0  0  0  0  0  0  0  0
    7.9818   -3.4621    0.0000 C   0  0  0  0  0  0  0  0  0  0  0  0
    6.6548   -3.4621    0.0000 C   0  0  0  0  0  0  0  0  0  0  0  0
    5.9863   -4.6095    0.0000 Cl  0  0  0  0  0  0  0  0  0  0  0  0
    5.9863   -2.3047    0.0000 C   0  0  0  0  0  0  0  0  0  0  0  0
    4.6594   -2.3047    0.0000 O   0  0  0  0  0  0  0  0  0  0  0  0
    3.9909   -1.1574    0.0000 C   0  0  0  0  0  0  0  0  0  0  0  0
    2.6639   -1.1574    0.0000 C   0  0  0  0  0  0  0  0  0  0  0  0
    1.3270   -1.1574    0.0000 C   0  0  0  0  0  0  0  0  0  0  0  0
    0.0000   -1.1574    0.0000 I   0  0  0  0  0  0  0  0  0  0  0  0
    6.6548   -1.1574    0.0000 C   0  0  0  0  0  0  0  0  0  0  0  0
    7.9818   -1.1574    0.0000 C   0  0  0  0  0  0  0  0  0  0  0  0
    8.6502    0.0000    0.0000 Cl  0  0  0  0  0  0  0  0  0  0  0  0
  1  2  1  0  0  0  0
  2  3  2  0  0  0  0
  2 13  1  0  0  0  0
  3  4  1  0  0  0  0
  4  5  1  0  0  0  0
  4  6  2  0  0  0  0
  6  7  1  0  0  0  0
  6 12  1  0  0  0  0
  7  8  1  0  0  0  0
  8  9  1  0  0  0  0
  9 10  3  0  0  0  0
 10 11  1  0  0  0  0
 12 13  2  0  0  0  0
 13 14  1  0  0  0  0
M  END
> <name>
HALOPROGIN; CHEMBL1289

> <number>
CHEMBL1289

> <external_id>
C6MD00207B

> <article_doi>
10.1039/C6MD00207B

> <article_url>
http://dx.doi.org/10.1039/C6MD00207B

> <Source location>
file:/C:%5Cdepositions%5C20160913MD.sdf

$$$$
