# Supplementary material for: From linked open data to molecular interaction: studying selectivity trends for ligands of the human serotonin and dopamine transporter
Source: Medchemcomm. 2016 Jul 22;7(9):1819–31. doi: 10.1039/c6md00207b (PMC5100691; doi:10.1039/c6md00207b)
Supplement: Supplementary file 8 [file MD-007-C6MD00207B-s008.zip › C6MD00207B_structure_CHEMBL1306.mol]

  ACD/Labs09131613152D

 36 40  0  0  1  0  0  0  0  0  1 V2000
   19.3215   -7.0330    0.0000 C   0  0  0  0  0  0  0  0  0  0  0  0
   18.6645   -5.8737    0.0000 C   0  0  0  0  0  0  0  0  0  0  0  0
   19.3215   -4.7338    0.0000 C   0  0  0  0  0  0  0  0  0  0  0  0
   17.3314   -5.8737    0.0000 N   0  0  0  0  0  0  0  0  0  0  0  0
   16.6551   -7.0330    0.0000 C   0  0  0  0  0  0  0  0  0  0  0  0
   15.3219   -7.0330    0.0000 C   0  0  0  0  0  0  0  0  0  0  0  0
   14.6650   -5.8737    0.0000 N   0  0  0  0  0  0  0  0  0  0  0  0
   15.3219   -4.7338    0.0000 C   0  0  0  0  0  0  0  0  0  0  0  0
   16.6551   -4.7338    0.0000 C   0  0  0  0  0  0  0  0  0  0  0  0
   13.3318   -5.8737    0.0000 C   0  0  0  0  0  0  0  0  0  0  0  0
   12.6749   -4.7338    0.0000 C   0  0  0  0  0  0  0  0  0  0  0  0
   11.3417   -4.7338    0.0000 C   0  0  0  0  0  0  0  0  0  0  0  0
   10.6654   -5.8737    0.0000 C   0  0  0  0  0  0  0  0  0  0  0  0
    9.3323   -5.8737    0.0000 O   0  0  0  0  0  0  0  0  0  0  0  0
    8.6753   -4.7338    0.0000 C   0  0  0  0  0  0  0  0  0  0  0  0
    7.3422   -4.7338    0.0000 C   0  0  0  0  0  0  0  0  0  0  0  0
    6.5693   -5.7964    0.0000 C   0  0  0  0  0  0  0  0  0  0  0  0
    5.2941   -5.3907    0.0000 O   0  0  0  0  0  0  0  0  0  0  0  0
    5.2941   -4.0575    0.0000 C   0  0  0  0  0  0  0  0  0  0  0  0
    5.0236   -2.7630    0.0000 C   0  0  0  0  0  0  0  0  0  0  0  0
    6.0090   -1.8742    0.0000 N   0  0  0  0  0  0  0  0  0  0  0  0
    5.8737   -0.5410    0.0000 C   0  0  0  0  0  0  0  0  0  0  0  0
    7.0910    0.0000    0.0000 N   0  0  0  0  0  0  0  0  0  0  0  0
    7.9798   -0.9854    0.0000 C   0  0  0  0  0  0  0  0  0  0  0  0
    7.3035   -2.1447    0.0000 N   0  0  0  0  0  0  0  0  0  0  0  0
    6.5693   -3.6518    0.0000 O   0  0  0  0  0  0  0  0  0  0  0  0
    3.9802   -4.1928    0.0000 C   0  0  0  0  0  0  0  0  0  0  0  0
    3.1880   -3.1301    0.0000 C   0  0  0  0  0  0  0  0  0  0  0  0
    1.8742   -3.2653    0.0000 C   0  0  0  0  0  0  0  0  0  0  0  0
    1.3332   -4.4826    0.0000 C   0  0  0  0  0  0  0  0  0  0  0  0
    0.0000   -4.6178    0.0000 Cl  0  0  0  0  0  0  0  0  0  0  0  0
    2.1060   -5.5646    0.0000 C   0  0  0  0  0  0  0  0  0  0  0  0
    3.4392   -5.4100    0.0000 C   0  0  0  0  0  0  0  0  0  0  0  0
    4.2121   -6.4920    0.0000 Cl  0  0  0  0  0  0  0  0  0  0  0  0
   11.3417   -7.0330    0.0000 C   0  0  0  0  0  0  0  0  0  0  0  0
   12.6749   -7.0330    0.0000 C   0  0  0  0  0  0  0  0  0  0  0  0
  1  2  1  0  0  0  0
  2  3  1  0  0  0  0
  2  4  1  0  0  0  0
  4  5  1  0  0  0  0
  4  9  1  0  0  0  0
  5  6  1  0  0  0  0
  6  7  1  0  0  0  0
  7  8  1  0  0  0  0
  7 10  1  0  0  0  0
  8  9  1  0  0  0  0
 10 11  2  0  0  0  0
 10 36  1  0  0  0  0
 11 12  1  0  0  0  0
 12 13  2  0  0  0  0
 13 14  1  0  0  0  0
 13 35  1  0  0  0  0
 14 15  1  0  0  0  0
 16 15  1  1  0  0  0
 16 17  1  0  0  0  0
 16 26  1  0  0  0  0
 17 18  1  0  0  0  0
 18 19  1  0  0  0  0
 19 20  1  1  0  0  0
 19 26  1  0  0  0  0
 19 27  1  0  0  0  0
 20 21  1  0  0  0  0
 21 22  1  0  0  0  0
 21 25  1  0  0  0  0
 22 23  2  0  0  0  0
 23 24  1  0  0  0  0
 24 25  2  0  0  0  0
 27 28  2  0  0  0  0
 27 33  1  0  0  0  0
 28 29  1  0  0  0  0
 29 30  2  0  0  0  0
 30 31  1  0  0  0  0
 30 32  1  0  0  0  0
 32 33  2  0  0  0  0
 33 34  1  0  0  0  0
 35 36  2  0  0  0  0
M  END
> <name>
TERCONAZOLE; CHEMBL1306

> <number>
CHEMBL1306

> <external_id>
C6MD00207B

> <article_doi>
10.1039/C6MD00207B

> <article_url>
http://dx.doi.org/10.1039/C6MD00207B

> <Source location>
file:/C:%5Cdepositions%5C20160913MD.sdf

$$$$
