# Supplementary material for: From linked open data to molecular interaction: studying selectivity trends for ligands of the human serotonin and dopamine transporter
Source: Medchemcomm. 2016 Jul 22;7(9):1819–31. doi: 10.1039/c6md00207b (PMC5100691; doi:10.1039/c6md00207b)
Supplement: Supplementary file 8 [file MD-007-C6MD00207B-s008.zip › C6MD00207B_structure_CHEMBL1419.mol]

  ACD/Labs09131613152D

 19 20  0  0  0  0  0  0  0  0  1 V2000
    4.9653   -0.6166    0.0000 C   0  0  0  0  0  0  0  0  0  0  0  0
    4.9653   -1.9463    0.0000 C   0  0  0  0  0  0  0  0  0  0  0  0
    6.1151   -2.6143    0.0000 C   0  0  0  0  0  0  0  0  0  0  0  0
    3.8091   -2.6143    0.0000 C   0  0  0  0  0  0  0  0  0  0  0  0
    3.8091   -3.9440    0.0000 C   0  0  0  0  0  0  0  0  0  0  0  0
    4.9653   -4.6056    0.0000 N   0  0  0  0  0  0  0  0  0  0  0  0
    6.1151   -3.9440    0.0000 C   0  0  0  0  0  0  0  0  0  0  0  0
    4.9653   -5.9352    0.0000 C   0  0  0  0  0  0  0  0  0  0  0  0
    2.6593   -4.6056    0.0000 C   0  0  0  0  0  0  0  0  0  0  0  0
    1.5095   -5.2736    0.0000 C   0  0  0  0  0  0  0  0  0  0  0  0
    2.1711   -6.4234    0.0000 C   0  0  0  0  0  0  0  0  0  0  0  0
    3.3273   -5.7554    0.0000 C   0  0  0  0  0  0  0  0  0  0  0  0
    1.9977   -3.4558    0.0000 C   0  0  0  0  0  0  0  0  0  0  0  0
    0.6680   -3.4558    0.0000 C   0  0  0  0  0  0  0  0  0  0  0  0
    0.0000   -2.3060    0.0000 C   0  0  0  0  0  0  0  0  0  0  0  0
    0.6680   -1.1498    0.0000 C   0  0  0  0  0  0  0  0  0  0  0  0
    0.0000    0.0000    0.0000 Cl  0  0  0  0  0  0  0  0  0  0  0  0
    1.9977   -1.1498    0.0000 C   0  0  0  0  0  0  0  0  0  0  0  0
    2.6593   -2.3060    0.0000 C   0  0  0  0  0  0  0  0  0  0  0  0
  1  2  1  0  0  0  0
  2  3  1  0  0  0  0
  2  4  1  0  0  0  0
  4  5  1  0  0  0  0
  5  6  1  0  0  0  0
  5  9  1  0  0  0  0
  6  7  1  0  0  0  0
  6  8  1  0  0  0  0
  9 10  1  0  0  0  0
  9 13  1  0  0  0  0
  9 12  1  0  0  0  0
 10 11  1  0  0  0  0
 11 12  1  0  0  0  0
 13 14  2  0  0  0  0
 13 19  1  0  0  0  0
 14 15  1  0  0  0  0
 15 16  2  0  0  0  0
 16 17  1  0  0  0  0
 16 18  1  0  0  0  0
 18 19  2  0  0  0  0
M  END
> <name>
SIBUTRAMINE; CHEMBL1419

> <number>
CHEMBL1419

> <external_id>
C6MD00207B

> <article_doi>
10.1039/C6MD00207B

> <article_url>
http://dx.doi.org/10.1039/C6MD00207B

> <Source location>
file:/C:%5Cdepositions%5C20160913MD.sdf

$$$$
