# Supplementary material for: From linked open data to molecular interaction: studying selectivity trends for ligands of the human serotonin and dopamine transporter
Source: Medchemcomm. 2016 Jul 22;7(9):1819–31. doi: 10.1039/c6md00207b (PMC5100691; doi:10.1039/c6md00207b)
Supplement: Supplementary file 8 [file MD-007-C6MD00207B-s008.zip › C6MD00207B_structure_CHEMBL1479.mol]

  ACD/Labs09131613152D

 25 29  0  0  1  0  0  0  0  0  1 V2000
    3.5188   -7.4272    0.0000 C   0  0  0  0  0  0  0  0  0  0  0  0
    2.2525   -7.8290    0.0000 C   0  0  0  0  0  0  0  0  0  0  0  0
    3.2388   -8.7179    0.0000 C   0  0  0  0  0  0  0  0  0  0  0  0
    2.9587  -10.0207    0.0000 C   0  0  0  0  0  0  0  0  0  0  0  0
    3.7501  -11.1043    0.0000 C   0  0  0  0  0  0  0  0  0  0  0  0
    2.9587  -12.1758    0.0000 N   0  0  0  0  0  0  0  0  0  0  0  0
    1.7046  -11.7618    0.0000 O   0  0  0  0  0  0  0  0  0  0  0  0
    1.7046  -10.4346    0.0000 C   0  0  0  0  0  0  0  0  0  0  0  0
    0.7062   -9.5458    0.0000 C   0  0  0  0  0  0  0  0  0  0  0  0
    0.9862   -8.2430    0.0000 C   0  0  0  0  0  0  0  0  0  0  0  0
    0.0000   -7.3542    0.0000 C   0  0  0  0  0  0  0  0  0  0  0  0
    0.2800   -6.0514    0.0000 C   0  0  0  0  0  0  0  0  0  0  0  0
    1.5463   -5.6374    0.0000 C   0  0  0  0  0  0  0  0  0  0  0  0
    2.5326   -6.5384    0.0000 C   0  0  0  0  0  0  0  0  0  0  0  0
    3.7988   -6.1244    0.0000 C   0  0  0  0  0  0  0  0  0  0  0  0
    4.0667   -4.8216    0.0000 C   0  0  0  0  0  0  0  0  0  0  0  0
    3.0805   -3.9328    0.0000 C   0  0  0  0  0  0  0  0  0  0  0  0
    4.3589   -3.5432    0.0000 C   0  0  0  0  0  0  0  0  0  0  0  0
    1.8142   -4.3468    0.0000 C   0  0  0  0  0  0  0  0  0  0  0  0
    1.0349   -3.2631    0.0000 C   0  0  0  0  0  0  0  0  0  0  0  0
    1.8142   -2.1916    0.0000 C   0  0  0  0  0  0  0  0  0  0  0  0
    3.0805   -2.6056    0.0000 C   0  0  0  0  0  0  0  0  0  0  0  0
    4.4076   -2.5813    0.0000 O   0  0  0  0  0  0  0  0  0  0  0  0
    3.3605   -1.3028    0.0000 C   0  0  0  0  0  0  0  0  0  0  0  0
    3.6406    0.0000    0.0000 C   0  0  0  0  0  0  0  0  0  0  0  0
  2  1  1  6  0  0  0
  2  3  1  0  0  0  0
  2 10  1  0  0  0  0
  2 14  1  0  0  0  0
  3  4  1  0  0  0  0
  4  5  1  0  0  0  0
  4  8  2  0  0  0  0
  5  6  2  0  0  0  0
  6  7  1  0  0  0  0
  7  8  1  0  0  0  0
  8  9  1  0  0  0  0
  9 10  2  0  0  0  0
 10 11  1  0  0  0  0
 11 12  1  0  0  0  0
 13 12  1  1  0  0  0
 13 14  1  0  0  0  0
 13 19  1  0  0  0  0
 14 15  1  6  0  0  0
 15 16  1  0  0  0  0
 16 17  1  0  0  0  0
 17 18  1  6  0  0  0
 17 19  1  0  0  0  0
 17 22  1  0  0  0  0
 19 20  1  6  0  0  0
 20 21  1  0  0  0  0
 21 22  1  0  0  0  0
 22 23  1  6  0  0  0
 22 24  1  0  0  0  0
 24 25  3  0  0  0  0
M  END
> <name>
DANAZOL; CHEMBL1479

> <number>
CHEMBL1479

> <external_id>
C6MD00207B

> <article_doi>
10.1039/C6MD00207B

> <article_url>
http://dx.doi.org/10.1039/C6MD00207B

> <Source location>
file:/C:%5Cdepositions%5C20160913MD.sdf

$$$$
