# Supplementary material for: From linked open data to molecular interaction: studying selectivity trends for ligands of the human serotonin and dopamine transporter
Source: Medchemcomm. 2016 Jul 22;7(9):1819–31. doi: 10.1039/c6md00207b (PMC5100691; doi:10.1039/c6md00207b)
Supplement: Supplementary file 8 [file MD-007-C6MD00207B-s008.zip › C6MD00207B_structure_CHEMBL1670.mol]

  ACD/Labs09131613152D

 18 19  0  0  0  0  0  0  0  0  1 V2000
    2.6609   -6.9113    0.0000 Cl  0  0  0  0  0  0  0  0  0  0  0  0
    1.9974   -5.7571    0.0000 C   0  0  0  0  0  0  0  0  0  0  0  0
    0.6635   -5.7571    0.0000 Cl  0  0  0  0  0  0  0  0  0  0  0  0
    2.6609   -4.6099    0.0000 C   0  0  0  0  0  0  0  0  0  0  0  0
    1.9974   -3.4557    0.0000 C   0  0  0  0  0  0  0  0  0  0  0  0
    2.6609   -2.3015    0.0000 C   0  0  0  0  0  0  0  0  0  0  0  0
    1.9974   -1.1542    0.0000 C   0  0  0  0  0  0  0  0  0  0  0  0
    0.6635   -1.1542    0.0000 C   0  0  0  0  0  0  0  0  0  0  0  0
    0.0000    0.0000    0.0000 Cl  0  0  0  0  0  0  0  0  0  0  0  0
    0.0000   -2.3015    0.0000 C   0  0  0  0  0  0  0  0  0  0  0  0
    0.6635   -3.4557    0.0000 C   0  0  0  0  0  0  0  0  0  0  0  0
    3.9878   -4.6099    0.0000 C   0  0  0  0  0  0  0  0  0  0  0  0
    4.6582   -5.7571    0.0000 C   0  0  0  0  0  0  0  0  0  0  0  0
    5.9852   -5.7571    0.0000 C   0  0  0  0  0  0  0  0  0  0  0  0
    6.6487   -4.6099    0.0000 C   0  0  0  0  0  0  0  0  0  0  0  0
    5.9852   -3.4557    0.0000 C   0  0  0  0  0  0  0  0  0  0  0  0
    4.6582   -3.4557    0.0000 C   0  0  0  0  0  0  0  0  0  0  0  0
    3.9878   -2.3015    0.0000 Cl  0  0  0  0  0  0  0  0  0  0  0  0
  1  2  1  0  0  0  0
  2  3  1  0  0  0  0
  2  4  1  0  0  0  0
  4  5  1  0  0  0  0
  4 12  1  0  0  0  0
  5  6  2  0  0  0  0
  5 11  1  0  0  0  0
  6  7  1  0  0  0  0
  7  8  2  0  0  0  0
  8  9  1  0  0  0  0
  8 10  1  0  0  0  0
 10 11  2  0  0  0  0
 12 13  2  0  0  0  0
 12 17  1  0  0  0  0
 13 14  1  0  0  0  0
 14 15  2  0  0  0  0
 15 16  1  0  0  0  0
 16 17  2  0  0  0  0
 17 18  1  0  0  0  0
M  END
> <name>
MITOTANE; CHEMBL1670

> <number>
CHEMBL1670

> <external_id>
C6MD00207B

> <article_doi>
10.1039/C6MD00207B

> <article_url>
http://dx.doi.org/10.1039/C6MD00207B

> <Source location>
file:/C:%5Cdepositions%5C20160913MD.sdf

$$$$
