# Supplementary material for: From linked open data to molecular interaction: studying selectivity trends for ligands of the human serotonin and dopamine transporter
Source: Medchemcomm. 2016 Jul 22;7(9):1819–31. doi: 10.1039/c6md00207b (PMC5100691; doi:10.1039/c6md00207b)
Supplement: Supplementary file 8 [file MD-007-C6MD00207B-s008.zip › C6MD00207B_structure_CHEMBL201666.mol]

  ACD/Labs09131613152D

 21 22  0  0  0  0  0  0  0  0  1 V2000
    6.6272   -2.2242    0.0000 C   0  0  0  0  0  0  0  0  0  0  0  0
    5.4107   -2.7598    0.0000 C   0  0  0  0  0  0  0  0  0  0  0  0
    4.3395   -1.9791    0.0000 C   0  0  0  0  0  0  0  0  0  0  0  0
    3.1230   -2.5238    0.0000 C   0  0  0  0  0  0  0  0  0  0  0  0
    2.0426   -1.7430    0.0000 N   0  0  0  0  0  0  0  0  0  0  0  0
    2.0426   -0.4085    0.0000 C   0  0  0  0  0  0  0  0  0  0  0  0
    0.7807    0.0000    0.0000 C   0  0  0  0  0  0  0  0  0  0  0  0
    0.0000   -1.0803    0.0000 C   0  0  0  0  0  0  0  0  0  0  0  0
    0.7807   -2.1516    0.0000 C   0  0  0  0  0  0  0  0  0  0  0  0
    2.9868   -3.8492    0.0000 C   0  0  0  0  0  0  0  0  0  0  0  0
    1.7703   -4.3849    0.0000 O   0  0  0  0  0  0  0  0  0  0  0  0
    4.0580   -4.6300    0.0000 C   0  0  0  0  0  0  0  0  0  0  0  0
    3.9219   -5.9463    0.0000 C   0  0  0  0  0  0  0  0  0  0  0  0
    4.9931   -6.7362    0.0000 C   0  0  0  0  0  0  0  0  0  0  0  0
    6.2096   -6.1915    0.0000 C   0  0  0  0  0  0  0  0  0  0  0  0
    6.3549   -4.8660    0.0000 C   0  0  0  0  0  0  0  0  0  0  0  0
    5.2745   -4.0853    0.0000 C   0  0  0  0  0  0  0  0  0  0  0  0
    7.2899   -6.9722    0.0000 C   0  0  0  0  0  0  0  0  0  0  0  0
    8.5064   -6.4366    0.0000 O   0  0  0  0  0  0  0  0  0  0  0  0
    7.1538   -8.2976    0.0000 O   0  0  0  0  0  0  0  0  0  0  0  0
    8.2250   -9.0784    0.0000 C   0  0  0  0  0  0  0  0  0  0  0  0
  1  2  1  0  0  0  0
  2  3  1  0  0  0  0
  3  4  1  0  0  0  0
  4  5  1  0  0  0  0
  4 10  1  0  0  0  0
  5  6  1  0  0  0  0
  5  9  1  0  0  0  0
  6  7  1  0  0  0  0
  7  8  1  0  0  0  0
  8  9  1  0  0  0  0
 10 11  2  0  0  0  0
 10 12  1  0  0  0  0
 12 13  2  0  0  0  0
 12 17  1  0  0  0  0
 13 14  1  0  0  0  0
 14 15  2  0  0  0  0
 15 16  1  0  0  0  0
 15 18  1  0  0  0  0
 16 17  2  0  0  0  0
 18 19  2  0  0  0  0
 18 20  1  0  0  0  0
 20 21  1  0  0  0  0
M  END
> <name>
CHEMBL201666

> <number>
CHEMBL201666

> <external_id>
C6MD00207B

> <article_doi>
10.1039/C6MD00207B

> <article_url>
http://dx.doi.org/10.1039/C6MD00207B

> <Source location>
file:/C:%5Cdepositions%5C20160913MD.sdf

$$$$
