# Supplementary material for: From linked open data to molecular interaction: studying selectivity trends for ligands of the human serotonin and dopamine transporter
Source: Medchemcomm. 2016 Jul 22;7(9):1819–31. doi: 10.1039/c6md00207b (PMC5100691; doi:10.1039/c6md00207b)
Supplement: Supplementary file 8 [file MD-007-C6MD00207B-s008.zip › C6MD00207B_structure_CHEMBL201976.mol]

  ACD/Labs09131613152D

 22 24  0  0  0  0  0  0  0  0  1 V2000
    6.6287   -2.2220    0.0000 C   0  0  0  0  0  0  0  0  0  0  0  0
    5.4150   -2.7635    0.0000 C   0  0  0  0  0  0  0  0  0  0  0  0
    4.3413   -1.9793    0.0000 C   0  0  0  0  0  0  0  0  0  0  0  0
    3.1276   -2.5208    0.0000 C   0  0  0  0  0  0  0  0  0  0  0  0
    2.0446   -1.7365    0.0000 N   0  0  0  0  0  0  0  0  0  0  0  0
    2.0446   -0.4108    0.0000 C   0  0  0  0  0  0  0  0  0  0  0  0
    0.7842    0.0000    0.0000 C   0  0  0  0  0  0  0  0  0  0  0  0
    0.0000   -1.0737    0.0000 C   0  0  0  0  0  0  0  0  0  0  0  0
    0.7842   -2.1473    0.0000 C   0  0  0  0  0  0  0  0  0  0  0  0
    2.9876   -3.8372    0.0000 C   0  0  0  0  0  0  0  0  0  0  0  0
    1.7645   -4.3787    0.0000 O   0  0  0  0  0  0  0  0  0  0  0  0
    4.0612   -4.6214    0.0000 C   0  0  0  0  0  0  0  0  0  0  0  0
    3.9212   -5.9471    0.0000 C   0  0  0  0  0  0  0  0  0  0  0  0
    4.9948   -6.7314    0.0000 C   0  0  0  0  0  0  0  0  0  0  0  0
    6.2086   -6.1899    0.0000 C   0  0  0  0  0  0  0  0  0  0  0  0
    6.3486   -4.8641    0.0000 C   0  0  0  0  0  0  0  0  0  0  0  0
    5.2749   -4.0799    0.0000 C   0  0  0  0  0  0  0  0  0  0  0  0
    7.2915   -6.9648    0.0000 C   0  0  0  0  0  0  0  0  0  0  0  0
    7.2915   -8.2999    0.0000 O   0  0  0  0  0  0  0  0  0  0  0  0
    8.5519   -8.7106    0.0000 C   0  0  0  0  0  0  0  0  0  0  0  0
    9.3362   -7.6370    0.0000 C   0  0  0  0  0  0  0  0  0  0  0  0
    8.5519   -6.5540    0.0000 C   0  0  0  0  0  0  0  0  0  0  0  0
  1  2  1  0  0  0  0
  2  3  1  0  0  0  0
  3  4  1  0  0  0  0
  4  5  1  0  0  0  0
  4 10  1  0  0  0  0
  5  6  1  0  0  0  0
  5  9  1  0  0  0  0
  6  7  1  0  0  0  0
  7  8  1  0  0  0  0
  8  9  1  0  0  0  0
 10 11  2  0  0  0  0
 10 12  1  0  0  0  0
 12 13  2  0  0  0  0
 12 17  1  0  0  0  0
 13 14  1  0  0  0  0
 14 15  2  0  0  0  0
 15 16  1  0  0  0  0
 15 18  1  0  0  0  0
 16 17  2  0  0  0  0
 18 19  1  0  0  0  0
 18 22  2  0  0  0  0
 19 20  1  0  0  0  0
 20 21  2  0  0  0  0
 21 22  1  0  0  0  0
M  END
> <name>
CHEMBL201976

> <number>
CHEMBL201976

> <external_id>
C6MD00207B

> <article_doi>
10.1039/C6MD00207B

> <article_url>
http://dx.doi.org/10.1039/C6MD00207B

> <Source location>
file:/C:%5Cdepositions%5C20160913MD.sdf

$$$$
