# Supplementary material for: From linked open data to molecular interaction: studying selectivity trends for ligands of the human serotonin and dopamine transporter
Source: Medchemcomm. 2016 Jul 22;7(9):1819–31. doi: 10.1039/c6md00207b (PMC5100691; doi:10.1039/c6md00207b)
Supplement: Supplementary file 8 [file MD-007-C6MD00207B-s008.zip › C6MD00207B_structure_CHEMBL201978.mol]

  ACD/Labs09131613152D

 18 19  0  0  0  0  0  0  0  0  1 V2000
    4.0563   -4.6269    0.0000 C   0  0  0  0  0  0  0  0  0  0  0  0
    2.9776   -3.8424    0.0000 C   0  0  0  0  0  0  0  0  0  0  0  0
    3.1203   -2.5230    0.0000 C   0  0  0  0  0  0  0  0  0  0  0  0
    2.0415   -1.7384    0.0000 N   0  0  0  0  0  0  0  0  0  0  0  0
    2.0415   -0.4101    0.0000 C   0  0  0  0  0  0  0  0  0  0  0  0
    0.7845    0.0000    0.0000 C   0  0  0  0  0  0  0  0  0  0  0  0
    0.0000   -1.0787    0.0000 C   0  0  0  0  0  0  0  0  0  0  0  0
    0.7845   -2.1574    0.0000 C   0  0  0  0  0  0  0  0  0  0  0  0
    4.3327   -1.9791    0.0000 C   0  0  0  0  0  0  0  0  0  0  0  0
    4.4754   -0.6597    0.0000 O   0  0  0  0  0  0  0  0  0  0  0  0
    5.4114   -2.7637    0.0000 C   0  0  0  0  0  0  0  0  0  0  0  0
    5.2688   -4.0831    0.0000 C   0  0  0  0  0  0  0  0  0  0  0  0
    6.3475   -4.8676    0.0000 C   0  0  0  0  0  0  0  0  0  0  0  0
    7.5600   -4.3238    0.0000 C   0  0  0  0  0  0  0  0  0  0  0  0
    8.6387   -5.1083    0.0000 Cl  0  0  0  0  0  0  0  0  0  0  0  0
    7.7026   -3.0044    0.0000 C   0  0  0  0  0  0  0  0  0  0  0  0
    8.9150   -2.4606    0.0000 Cl  0  0  0  0  0  0  0  0  0  0  0  0
    6.6239   -2.2198    0.0000 C   0  0  0  0  0  0  0  0  0  0  0  0
  1  2  1  0  0  0  0
  2  3  1  0  0  0  0
  3  4  1  0  0  0  0
  3  9  1  0  0  0  0
  4  5  1  0  0  0  0
  4  8  1  0  0  0  0
  5  6  1  0  0  0  0
  6  7  1  0  0  0  0
  7  8  1  0  0  0  0
  9 10  2  0  0  0  0
  9 11  1  0  0  0  0
 11 12  2  0  0  0  0
 11 18  1  0  0  0  0
 12 13  1  0  0  0  0
 13 14  2  0  0  0  0
 14 15  1  0  0  0  0
 14 16  1  0  0  0  0
 16 17  1  0  0  0  0
 16 18  2  0  0  0  0
M  END
> <name>
CHEMBL201978

> <number>
CHEMBL201978

> <external_id>
C6MD00207B

> <article_doi>
10.1039/C6MD00207B

> <article_url>
http://dx.doi.org/10.1039/C6MD00207B

> <Source location>
file:/C:%5Cdepositions%5C20160913MD.sdf

$$$$
