# Supplementary material for: From linked open data to molecular interaction: studying selectivity trends for ligands of the human serotonin and dopamine transporter
Source: Medchemcomm. 2016 Jul 22;7(9):1819–31. doi: 10.1039/c6md00207b (PMC5100691; doi:10.1039/c6md00207b)
Supplement: Supplementary file 8 [file MD-007-C6MD00207B-s008.zip › C6MD00207B_structure_CHEMBL202348.mol]

  ACD/Labs09131613152D

 19 20  0  0  0  0  0  0  0  0  1 V2000
    8.6400   -5.1062    0.0000 Cl  0  0  0  0  0  0  0  0  0  0  0  0
    7.5600   -4.3200    0.0000 C   0  0  0  0  0  0  0  0  0  0  0  0
    7.7068   -2.9981    0.0000 C   0  0  0  0  0  0  0  0  0  0  0  0
    6.6269   -2.2205    0.0000 C   0  0  0  0  0  0  0  0  0  0  0  0
    5.4086   -2.7561    0.0000 C   0  0  0  0  0  0  0  0  0  0  0  0
    5.2704   -4.0781    0.0000 C   0  0  0  0  0  0  0  0  0  0  0  0
    6.3504   -4.8643    0.0000 C   0  0  0  0  0  0  0  0  0  0  0  0
    6.2121   -6.1862    0.0000 Cl  0  0  0  0  0  0  0  0  0  0  0  0
    4.3373   -1.9786    0.0000 C   0  0  0  0  0  0  0  0  0  0  0  0
    4.4755   -0.6566    0.0000 O   0  0  0  0  0  0  0  0  0  0  0  0
    3.1190   -2.5229    0.0000 C   0  0  0  0  0  0  0  0  0  0  0  0
    2.9808   -3.8448    0.0000 C   0  0  0  0  0  0  0  0  0  0  0  0
    1.7712   -4.3805    0.0000 C   0  0  0  0  0  0  0  0  0  0  0  0
    1.6330   -5.7024    0.0000 C   0  0  0  0  0  0  0  0  0  0  0  0
    2.0477   -1.7366    0.0000 N   0  0  0  0  0  0  0  0  0  0  0  0
    2.0477   -0.4061    0.0000 C   0  0  0  0  0  0  0  0  0  0  0  0
    0.7776    0.0000    0.0000 C   0  0  0  0  0  0  0  0  0  0  0  0
    0.0000   -1.0714    0.0000 C   0  0  0  0  0  0  0  0  0  0  0  0
    0.7776   -2.1514    0.0000 C   0  0  0  0  0  0  0  0  0  0  0  0
  1  2  1  0  0  0  0
  2  3  2  0  0  0  0
  2  7  1  0  0  0  0
  3  4  1  0  0  0  0
  4  5  2  0  0  0  0
  5  6  1  0  0  0  0
  5  9  1  0  0  0  0
  6  7  2  0  0  0  0
  7  8  1  0  0  0  0
  9 10  2  0  0  0  0
  9 11  1  0  0  0  0
 11 12  1  0  0  0  0
 11 15  1  0  0  0  0
 12 13  1  0  0  0  0
 13 14  2  0  0  0  0
 15 16  1  0  0  0  0
 15 19  1  0  0  0  0
 16 17  1  0  0  0  0
 17 18  1  0  0  0  0
 18 19  1  0  0  0  0
M  END
> <name>
CHEMBL202348

> <number>
CHEMBL202348

> <external_id>
C6MD00207B

> <article_doi>
10.1039/C6MD00207B

> <article_url>
http://dx.doi.org/10.1039/C6MD00207B

> <Source location>
file:/C:%5Cdepositions%5C20160913MD.sdf

$$$$
