# Supplementary material for: From linked open data to molecular interaction: studying selectivity trends for ligands of the human serotonin and dopamine transporter
Source: Medchemcomm. 2016 Jul 22;7(9):1819–31. doi: 10.1039/c6md00207b (PMC5100691; doi:10.1039/c6md00207b)
Supplement: Supplementary file 8 [file MD-007-C6MD00207B-s008.zip › C6MD00207B_structure_CHEMBL202409.mol]

  ACD/Labs09131613152D

 19 20  0  0  0  0  0  0  0  0  1 V2000
    6.6556   -2.2307    0.0000 C   0  0  0  0  0  0  0  0  0  0  0  0
    5.4342   -2.7719    0.0000 C   0  0  0  0  0  0  0  0  0  0  0  0
    5.2952   -4.1031    0.0000 C   0  0  0  0  0  0  0  0  0  0  0  0
    4.3517   -1.9894    0.0000 C   0  0  0  0  0  0  0  0  0  0  0  0
    3.1303   -2.5306    0.0000 C   0  0  0  0  0  0  0  0  0  0  0  0
    2.0552   -1.7480    0.0000 N   0  0  0  0  0  0  0  0  0  0  0  0
    2.0552   -0.4169    0.0000 C   0  0  0  0  0  0  0  0  0  0  0  0
    0.7826    0.0000    0.0000 C   0  0  0  0  0  0  0  0  0  0  0  0
    0.0000   -1.0824    0.0000 C   0  0  0  0  0  0  0  0  0  0  0  0
    0.7826   -2.1649    0.0000 C   0  0  0  0  0  0  0  0  0  0  0  0
    2.9914   -3.8617    0.0000 C   0  0  0  0  0  0  0  0  0  0  0  0
    1.7773   -4.4029    0.0000 O   0  0  0  0  0  0  0  0  0  0  0  0
    4.0738   -4.6443    0.0000 C   0  0  0  0  0  0  0  0  0  0  0  0
    3.9348   -5.9754    0.0000 C   0  0  0  0  0  0  0  0  0  0  0  0
    5.0173   -6.7580    0.0000 C   0  0  0  0  0  0  0  0  0  0  0  0
    6.2314   -6.2168    0.0000 C   0  0  0  0  0  0  0  0  0  0  0  0
    7.3138   -6.9993    0.0000 C   0  0  0  0  0  0  0  0  0  0  0  0
    6.3703   -4.8856    0.0000 C   0  0  0  0  0  0  0  0  0  0  0  0
    5.3464   -4.2201    0.0000 C   0  0  0  0  0  0  0  0  0  0  0  0
  1  2  1  0  0  0  0
  2  3  1  0  0  0  0
  2  4  1  0  0  0  0
  4  5  1  0  0  0  0
  5  6  1  0  0  0  0
  5 11  1  0  0  0  0
  6  7  1  0  0  0  0
  6 10  1  0  0  0  0
  7  8  1  0  0  0  0
  8  9  1  0  0  0  0
  9 10  1  0  0  0  0
 11 12  2  0  0  0  0
 11 13  1  0  0  0  0
 13 14  2  0  0  0  0
 13 19  1  0  0  0  0
 14 15  1  0  0  0  0
 15 16  2  0  0  0  0
 16 17  1  0  0  0  0
 16 18  1  0  0  0  0
 18 19  2  0  0  0  0
M  END
> <name>
CHEMBL202409

> <number>
CHEMBL202409

> <external_id>
C6MD00207B

> <article_doi>
10.1039/C6MD00207B

> <article_url>
http://dx.doi.org/10.1039/C6MD00207B

> <Source location>
file:/C:%5Cdepositions%5C20160913MD.sdf

$$$$
