# Supplementary material for: From linked open data to molecular interaction: studying selectivity trends for ligands of the human serotonin and dopamine transporter
Source: Medchemcomm. 2016 Jul 22;7(9):1819–31. doi: 10.1039/c6md00207b (PMC5100691; doi:10.1039/c6md00207b)
Supplement: Supplementary file 8 [file MD-007-C6MD00207B-s008.zip › C6MD00207B_structure_CHEMBL202420.mol]

  ACD/Labs09131613152D

 18 19  0  0  0  0  0  0  0  0  1 V2000
    6.6307   -2.2224    0.0000 C   0  0  0  0  0  0  0  0  0  0  0  0
    5.4139   -2.7616    0.0000 C   0  0  0  0  0  0  0  0  0  0  0  0
    4.3355   -1.9819    0.0000 C   0  0  0  0  0  0  0  0  0  0  0  0
    3.1186   -2.5211    0.0000 C   0  0  0  0  0  0  0  0  0  0  0  0
    2.0475   -1.7415    0.0000 N   0  0  0  0  0  0  0  0  0  0  0  0
    2.0475   -0.4153    0.0000 C   0  0  0  0  0  0  0  0  0  0  0  0
    0.7797    0.0000    0.0000 C   0  0  0  0  0  0  0  0  0  0  0  0
    0.0000   -1.0784    0.0000 C   0  0  0  0  0  0  0  0  0  0  0  0
    0.7797   -2.1568    0.0000 C   0  0  0  0  0  0  0  0  0  0  0  0
    2.9802   -3.8473    0.0000 C   0  0  0  0  0  0  0  0  0  0  0  0
    1.7706   -4.3865    0.0000 O   0  0  0  0  0  0  0  0  0  0  0  0
    4.0586   -4.6269    0.0000 C   0  0  0  0  0  0  0  0  0  0  0  0
    3.9202   -5.9531    0.0000 C   0  0  0  0  0  0  0  0  0  0  0  0
    4.9986   -6.7327    0.0000 C   0  0  0  0  0  0  0  0  0  0  0  0
    6.2081   -6.1935    0.0000 C   0  0  0  0  0  0  0  0  0  0  0  0
    7.2865   -6.9732    0.0000 Br  0  0  0  0  0  0  0  0  0  0  0  0
    6.3466   -4.8674    0.0000 C   0  0  0  0  0  0  0  0  0  0  0  0
    5.2754   -4.0877    0.0000 C   0  0  0  0  0  0  0  0  0  0  0  0
  1  2  1  0  0  0  0
  2  3  1  0  0  0  0
  3  4  1  0  0  0  0
  4  5  1  0  0  0  0
  4 10  1  0  0  0  0
  5  6  1  0  0  0  0
  5  9  1  0  0  0  0
  6  7  1  0  0  0  0
  7  8  1  0  0  0  0
  8  9  1  0  0  0  0
 10 11  2  0  0  0  0
 10 12  1  0  0  0  0
 12 13  2  0  0  0  0
 12 18  1  0  0  0  0
 13 14  1  0  0  0  0
 14 15  2  0  0  0  0
 15 16  1  0  0  0  0
 15 17  1  0  0  0  0
 17 18  2  0  0  0  0
M  END
> <name>
CHEMBL202420

> <number>
CHEMBL202420

> <external_id>
C6MD00207B

> <article_doi>
10.1039/C6MD00207B

> <article_url>
http://dx.doi.org/10.1039/C6MD00207B

> <Source location>
file:/C:%5Cdepositions%5C20160913MD.sdf

$$$$
