# Supplementary material for: From linked open data to molecular interaction: studying selectivity trends for ligands of the human serotonin and dopamine transporter
Source: Medchemcomm. 2016 Jul 22;7(9):1819–31. doi: 10.1039/c6md00207b (PMC5100691; doi:10.1039/c6md00207b)
Supplement: Supplementary file 8 [file MD-007-C6MD00207B-s008.zip › C6MD00207B_structure_CHEMBL203403.mol]

  ACD/Labs09131613152D

 18 19  0  0  0  0  0  0  0  0  1 V2000
    6.6213   -2.2183    0.0000 C   0  0  0  0  0  0  0  0  0  0  0  0
    5.4046   -2.7628    0.0000 C   0  0  0  0  0  0  0  0  0  0  0  0
    4.3290   -1.9763    0.0000 C   0  0  0  0  0  0  0  0  0  0  0  0
    3.1190   -2.5208    0.0000 C   0  0  0  0  0  0  0  0  0  0  0  0
    2.0435   -1.7410    0.0000 N   0  0  0  0  0  0  0  0  0  0  0  0
    2.0435   -0.4100    0.0000 C   0  0  0  0  0  0  0  0  0  0  0  0
    0.7798    0.0000    0.0000 C   0  0  0  0  0  0  0  0  0  0  0  0
    0.0000   -1.0755    0.0000 C   0  0  0  0  0  0  0  0  0  0  0  0
    0.7798   -2.1511    0.0000 C   0  0  0  0  0  0  0  0  0  0  0  0
    2.9779   -3.8383    0.0000 C   0  0  0  0  0  0  0  0  0  0  0  0
    1.7679   -4.3828    0.0000 O   0  0  0  0  0  0  0  0  0  0  0  0
    4.0534   -4.6181    0.0000 C   0  0  0  0  0  0  0  0  0  0  0  0
    3.9123   -5.9423    0.0000 C   0  0  0  0  0  0  0  0  0  0  0  0
    4.9878   -6.7221    0.0000 C   0  0  0  0  0  0  0  0  0  0  0  0
    6.2045   -6.1843    0.0000 C   0  0  0  0  0  0  0  0  0  0  0  0
    6.3389   -4.8601    0.0000 C   0  0  0  0  0  0  0  0  0  0  0  0
    5.2701   -4.0803    0.0000 C   0  0  0  0  0  0  0  0  0  0  0  0
    5.9423   -2.9107    0.0000 C   0  0  0  0  0  0  0  0  0  0  0  0
  1  2  1  0  0  0  0
  2  3  1  0  0  0  0
  3  4  1  0  0  0  0
  4  5  1  0  0  0  0
  4 10  1  0  0  0  0
  5  6  1  0  0  0  0
  5  9  1  0  0  0  0
  6  7  1  0  0  0  0
  7  8  1  0  0  0  0
  8  9  1  0  0  0  0
 10 11  2  0  0  0  0
 10 12  1  0  0  0  0
 12 13  2  0  0  0  0
 12 17  1  0  0  0  0
 13 14  1  0  0  0  0
 14 15  2  0  0  0  0
 15 16  1  0  0  0  0
 16 17  2  0  0  0  0
 17 18  1  0  0  0  0
M  END
> <name>
CHEMBL203403

> <number>
CHEMBL203403

> <external_id>
C6MD00207B

> <article_doi>
10.1039/C6MD00207B

> <article_url>
http://dx.doi.org/10.1039/C6MD00207B

> <Source location>
file:/C:%5Cdepositions%5C20160913MD.sdf

$$$$
