# Supplementary material for: From linked open data to molecular interaction: studying selectivity trends for ligands of the human serotonin and dopamine transporter
Source: Medchemcomm. 2016 Jul 22;7(9):1819–31. doi: 10.1039/c6md00207b (PMC5100691; doi:10.1039/c6md00207b)
Supplement: Supplementary file 8 [file MD-007-C6MD00207B-s008.zip › C6MD00207B_structure_CHEMBL203488.mol]

  ACD/Labs09131613152D

 19 20  0  0  0  0  0  0  0  0  1 V2000
    6.6255   -2.2236    0.0000 C   0  0  0  0  0  0  0  0  0  0  0  0
    5.4154   -2.7682    0.0000 C   0  0  0  0  0  0  0  0  0  0  0  0
    4.3338   -1.9816    0.0000 C   0  0  0  0  0  0  0  0  0  0  0  0
    3.1237   -2.5262    0.0000 C   0  0  0  0  0  0  0  0  0  0  0  0
    2.0497   -1.7471    0.0000 N   0  0  0  0  0  0  0  0  0  0  0  0
    2.0497   -0.4160    0.0000 C   0  0  0  0  0  0  0  0  0  0  0  0
    0.7790    0.0000    0.0000 C   0  0  0  0  0  0  0  0  0  0  0  0
    0.0000   -1.0816    0.0000 C   0  0  0  0  0  0  0  0  0  0  0  0
    0.7790   -2.1556    0.0000 C   0  0  0  0  0  0  0  0  0  0  0  0
    2.9800   -3.8498    0.0000 C   0  0  0  0  0  0  0  0  0  0  0  0
    1.7698   -4.3868    0.0000 O   0  0  0  0  0  0  0  0  0  0  0  0
    4.0615   -4.6288    0.0000 C   0  0  0  0  0  0  0  0  0  0  0  0
    3.9178   -5.9524    0.0000 C   0  0  0  0  0  0  0  0  0  0  0  0
    4.9918   -6.7314    0.0000 C   0  0  0  0  0  0  0  0  0  0  0  0
    6.2095   -6.1944    0.0000 C   0  0  0  0  0  0  0  0  0  0  0  0
    7.2835   -6.9734    0.0000 Cl  0  0  0  0  0  0  0  0  0  0  0  0
    6.3457   -4.8708    0.0000 C   0  0  0  0  0  0  0  0  0  0  0  0
    7.5634   -4.3263    0.0000 Cl  0  0  0  0  0  0  0  0  0  0  0  0
    5.2717   -4.0918    0.0000 C   0  0  0  0  0  0  0  0  0  0  0  0
  1  2  1  0  0  0  0
  2  3  1  0  0  0  0
  3  4  1  0  0  0  0
  4  5  1  0  0  0  0
  4 10  1  0  0  0  0
  5  6  1  0  0  0  0
  5  9  1  0  0  0  0
  6  7  1  0  0  0  0
  7  8  1  0  0  0  0
  8  9  1  0  0  0  0
 10 11  2  0  0  0  0
 10 12  1  0  0  0  0
 12 13  2  0  0  0  0
 12 19  1  0  0  0  0
 13 14  1  0  0  0  0
 14 15  2  0  0  0  0
 15 16  1  0  0  0  0
 15 17  1  0  0  0  0
 17 18  1  0  0  0  0
 17 19  2  0  0  0  0
M  END
> <name>
CHEMBL203488

> <number>
CHEMBL203488

> <external_id>
C6MD00207B

> <article_doi>
10.1039/C6MD00207B

> <article_url>
http://dx.doi.org/10.1039/C6MD00207B

> <Source location>
file:/C:%5Cdepositions%5C20160913MD.sdf

$$$$
