# Supplementary material for: From linked open data to molecular interaction: studying selectivity trends for ligands of the human serotonin and dopamine transporter
Source: Medchemcomm. 2016 Jul 22;7(9):1819–31. doi: 10.1039/c6md00207b (PMC5100691; doi:10.1039/c6md00207b)
Supplement: Supplementary file 8 [file MD-007-C6MD00207B-s008.zip › C6MD00207B_structure_CHEMBL204288.mol]

  ACD/Labs09131613152D

 20 21  0  0  0  0  0  0  0  0  1 V2000
    9.2093   -4.6599    0.0000 C   0  0  0  0  0  0  0  0  0  0  0  0
    8.0581   -3.9876    0.0000 C   0  0  0  0  0  0  0  0  0  0  0  0
    6.9069   -4.6599    0.0000 C   0  0  0  0  0  0  0  0  0  0  0  0
    5.7558   -3.9876    0.0000 C   0  0  0  0  0  0  0  0  0  0  0  0
    5.7558   -2.6615    0.0000 N   0  0  0  0  0  0  0  0  0  0  0  0
    6.9069   -1.9984    0.0000 C   0  0  0  0  0  0  0  0  0  0  0  0
    6.9069   -0.6723    0.0000 C   0  0  0  0  0  0  0  0  0  0  0  0
    5.7558    0.0000    0.0000 C   0  0  0  0  0  0  0  0  0  0  0  0
    4.6046   -0.6723    0.0000 C   0  0  0  0  0  0  0  0  0  0  0  0
    4.6046   -1.9984    0.0000 C   0  0  0  0  0  0  0  0  0  0  0  0
    4.6046   -4.6599    0.0000 C   0  0  0  0  0  0  0  0  0  0  0  0
    4.6046   -5.9860    0.0000 O   0  0  0  0  0  0  0  0  0  0  0  0
    3.4535   -3.9876    0.0000 C   0  0  0  0  0  0  0  0  0  0  0  0
    3.4535   -2.6615    0.0000 C   0  0  0  0  0  0  0  0  0  0  0  0
    2.3023   -1.9984    0.0000 C   0  0  0  0  0  0  0  0  0  0  0  0
    1.1512   -2.6615    0.0000 C   0  0  0  0  0  0  0  0  0  0  0  0
    0.0000   -1.9984    0.0000 Cl  0  0  0  0  0  0  0  0  0  0  0  0
    1.1512   -3.9876    0.0000 C   0  0  0  0  0  0  0  0  0  0  0  0
    0.0000   -4.6599    0.0000 Cl  0  0  0  0  0  0  0  0  0  0  0  0
    2.3023   -4.6599    0.0000 C   0  0  0  0  0  0  0  0  0  0  0  0
  1  2  1  0  0  0  0
  2  3  1  0  0  0  0
  3  4  1  0  0  0  0
  4  5  1  0  0  0  0
  4 11  1  0  0  0  0
  5  6  1  0  0  0  0
  5 10  1  0  0  0  0
  6  7  1  0  0  0  0
  7  8  1  0  0  0  0
  8  9  1  0  0  0  0
  9 10  1  0  0  0  0
 11 12  2  0  0  0  0
 11 13  1  0  0  0  0
 13 14  2  0  0  0  0
 13 20  1  0  0  0  0
 14 15  1  0  0  0  0
 15 16  2  0  0  0  0
 16 17  1  0  0  0  0
 16 18  1  0  0  0  0
 18 19  1  0  0  0  0
 18 20  2  0  0  0  0
M  END
> <name>
CHEMBL204288

> <number>
CHEMBL204288

> <external_id>
C6MD00207B

> <article_doi>
10.1039/C6MD00207B

> <article_url>
http://dx.doi.org/10.1039/C6MD00207B

> <Source location>
file:/C:%5Cdepositions%5C20160913MD.sdf

$$$$
