# Supplementary material for: From linked open data to molecular interaction: studying selectivity trends for ligands of the human serotonin and dopamine transporter
Source: Medchemcomm. 2016 Jul 22;7(9):1819–31. doi: 10.1039/c6md00207b (PMC5100691; doi:10.1039/c6md00207b)
Supplement: Supplementary file 8 [file MD-007-C6MD00207B-s008.zip › C6MD00207B_structure_CHEMBL204538.mol]

  ACD/Labs09131613152D

 20 21  0  0  0  0  0  0  0  0  1 V2000
    6.6266   -2.2183    0.0000 C   0  0  0  0  0  0  0  0  0  0  0  0
    5.4184   -2.7564    0.0000 C   0  0  0  0  0  0  0  0  0  0  0  0
    4.3422   -1.9823    0.0000 C   0  0  0  0  0  0  0  0  0  0  0  0
    3.1245   -2.5204    0.0000 C   0  0  0  0  0  0  0  0  0  0  0  0
    2.0484   -1.7369    0.0000 N   0  0  0  0  0  0  0  0  0  0  0  0
    2.0484   -0.4059    0.0000 C   0  0  0  0  0  0  0  0  0  0  0  0
    0.7835    0.0000    0.0000 C   0  0  0  0  0  0  0  0  0  0  0  0
    0.0000   -1.0761    0.0000 C   0  0  0  0  0  0  0  0  0  0  0  0
    0.7835   -2.1522    0.0000 C   0  0  0  0  0  0  0  0  0  0  0  0
    2.9829   -3.8419    0.0000 C   0  0  0  0  0  0  0  0  0  0  0  0
    1.7652   -4.3800    0.0000 O   0  0  0  0  0  0  0  0  0  0  0  0
    4.0591   -4.6254    0.0000 C   0  0  0  0  0  0  0  0  0  0  0  0
    3.9175   -5.9470    0.0000 C   0  0  0  0  0  0  0  0  0  0  0  0
    4.9936   -6.7305    0.0000 C   0  0  0  0  0  0  0  0  0  0  0  0
    6.2113   -6.1924    0.0000 C   0  0  0  0  0  0  0  0  0  0  0  0
    6.3529   -4.8614    0.0000 C   0  0  0  0  0  0  0  0  0  0  0  0
    5.2768   -4.0874    0.0000 C   0  0  0  0  0  0  0  0  0  0  0  0
    7.2874   -6.9665    0.0000 C   0  0  0  0  0  0  0  0  0  0  0  0
    8.3635   -7.7500    0.0000 C   0  0  0  0  0  0  0  0  0  0  0  0
    9.4397   -8.5334    0.0000 C   0  0  0  0  0  0  0  0  0  0  0  0
  1  2  1  0  0  0  0
  2  3  1  0  0  0  0
  3  4  1  0  0  0  0
  4  5  1  0  0  0  0
  4 10  1  0  0  0  0
  5  6  1  0  0  0  0
  5  9  1  0  0  0  0
  6  7  1  0  0  0  0
  7  8  1  0  0  0  0
  8  9  1  0  0  0  0
 10 11  2  0  0  0  0
 10 12  1  0  0  0  0
 12 13  2  0  0  0  0
 12 17  1  0  0  0  0
 13 14  1  0  0  0  0
 14 15  2  0  0  0  0
 15 16  1  0  0  0  0
 15 18  1  0  0  0  0
 16 17  2  0  0  0  0
 18 19  3  0  0  0  0
 19 20  1  0  0  0  0
M  END
> <name>
CHEMBL204538

> <number>
CHEMBL204538

> <external_id>
C6MD00207B

> <article_doi>
10.1039/C6MD00207B

> <article_url>
http://dx.doi.org/10.1039/C6MD00207B

> <Source location>
file:/C:%5Cdepositions%5C20160913MD.sdf

$$$$
