# Supplementary material for: From linked open data to molecular interaction: studying selectivity trends for ligands of the human serotonin and dopamine transporter
Source: Medchemcomm. 2016 Jul 22;7(9):1819–31. doi: 10.1039/c6md00207b (PMC5100691; doi:10.1039/c6md00207b)
Supplement: Supplementary file 8 [file MD-007-C6MD00207B-s008.zip › C6MD00207B_structure_CHEMBL204759.mol]

  ACD/Labs09131613152D

 21 23  0  0  0  0  0  0  0  0  1 V2000
    4.6089   -9.9760    0.0000 C   0  0  0  0  0  0  0  0  0  0  0  0
    4.6089   -8.6492    0.0000 C   0  0  0  0  0  0  0  0  0  0  0  0
    3.4517   -7.9808    0.0000 C   0  0  0  0  0  0  0  0  0  0  0  0
    3.4517   -6.6540    0.0000 C   0  0  0  0  0  0  0  0  0  0  0  0
    4.6089   -5.9856    0.0000 N   0  0  0  0  0  0  0  0  0  0  0  0
    5.8260   -6.5243    0.0000 C   0  0  0  0  0  0  0  0  0  0  0  0
    6.7138   -5.5367    0.0000 C   0  0  0  0  0  0  0  0  0  0  0  0
    6.0454   -4.3894    0.0000 C   0  0  0  0  0  0  0  0  0  0  0  0
    4.7486   -4.6588    0.0000 C   0  0  0  0  0  0  0  0  0  0  0  0
    2.3044   -5.9856    0.0000 C   0  0  0  0  0  0  0  0  0  0  0  0
    1.1472   -6.6540    0.0000 O   0  0  0  0  0  0  0  0  0  0  0  0
    2.3044   -4.6588    0.0000 C   0  0  0  0  0  0  0  0  0  0  0  0
    3.4517   -3.9904    0.0000 C   0  0  0  0  0  0  0  0  0  0  0  0
    3.4517   -2.6636    0.0000 C   0  0  0  0  0  0  0  0  0  0  0  0
    2.3044   -1.9952    0.0000 C   0  0  0  0  0  0  0  0  0  0  0  0
    2.3044   -0.6684    0.0000 C   0  0  0  0  0  0  0  0  0  0  0  0
    1.1472    0.0000    0.0000 C   0  0  0  0  0  0  0  0  0  0  0  0
    0.0000   -0.6684    0.0000 C   0  0  0  0  0  0  0  0  0  0  0  0
    0.0000   -1.9952    0.0000 C   0  0  0  0  0  0  0  0  0  0  0  0
    1.1472   -2.6636    0.0000 C   0  0  0  0  0  0  0  0  0  0  0  0
    1.1472   -3.9904    0.0000 C   0  0  0  0  0  0  0  0  0  0  0  0
  1  2  1  0  0  0  0
  2  3  1  0  0  0  0
  3  4  1  0  0  0  0
  4  5  1  0  0  0  0
  4 10  1  0  0  0  0
  5  6  1  0  0  0  0
  5  9  1  0  0  0  0
  6  7  1  0  0  0  0
  7  8  1  0  0  0  0
  8  9  1  0  0  0  0
 10 11  2  0  0  0  0
 10 12  1  0  0  0  0
 12 13  2  0  0  0  0
 12 21  1  0  0  0  0
 13 14  1  0  0  0  0
 14 15  2  0  0  0  0
 15 16  1  0  0  0  0
 15 20  1  0  0  0  0
 16 17  2  0  0  0  0
 17 18  1  0  0  0  0
 18 19  2  0  0  0  0
 19 20  1  0  0  0  0
 20 21  2  0  0  0  0
M  END
> <name>
CHEMBL204759

> <number>
CHEMBL204759

> <external_id>
C6MD00207B

> <article_doi>
10.1039/C6MD00207B

> <article_url>
http://dx.doi.org/10.1039/C6MD00207B

> <Source location>
file:/C:%5Cdepositions%5C20160913MD.sdf

$$$$
