# Supplementary material for: From linked open data to molecular interaction: studying selectivity trends for ligands of the human serotonin and dopamine transporter
Source: Medchemcomm. 2016 Jul 22;7(9):1819–31. doi: 10.1039/c6md00207b (PMC5100691; doi:10.1039/c6md00207b)
Supplement: Supplementary file 8 [file MD-007-C6MD00207B-s008.zip › C6MD00207B_structure_CHEMBL205028.mol]

  ACD/Labs09131613152D

 19 19  0  0  0  0  0  0  0  0  1 V2000
   11.5102   -3.9940    0.0000 C   0  0  0  0  0  0  0  0  0  0  0  0
   10.3592   -3.3264    0.0000 C   0  0  0  0  0  0  0  0  0  0  0  0
    9.2082   -3.9940    0.0000 C   0  0  0  0  0  0  0  0  0  0  0  0
    8.0571   -3.3264    0.0000 C   0  0  0  0  0  0  0  0  0  0  0  0
    6.9061   -3.9940    0.0000 N   0  0  0  0  0  0  0  0  0  0  0  0
    5.7551   -3.3264    0.0000 C   0  0  0  0  0  0  0  0  0  0  0  0
    5.7551   -1.9913    0.0000 C   0  0  0  0  0  0  0  0  0  0  0  0
    6.9061   -1.3352    0.0000 C   0  0  0  0  0  0  0  0  0  0  0  0
    6.9061    0.0000    0.0000 C   0  0  0  0  0  0  0  0  0  0  0  0
    4.6041   -3.9940    0.0000 C   0  0  0  0  0  0  0  0  0  0  0  0
    4.6041   -5.3177    0.0000 O   0  0  0  0  0  0  0  0  0  0  0  0
    3.4531   -3.3264    0.0000 C   0  0  0  0  0  0  0  0  0  0  0  0
    3.4531   -1.9913    0.0000 C   0  0  0  0  0  0  0  0  0  0  0  0
    2.3020   -1.3352    0.0000 C   0  0  0  0  0  0  0  0  0  0  0  0
    1.1510   -1.9913    0.0000 C   0  0  0  0  0  0  0  0  0  0  0  0
    0.0000   -1.3352    0.0000 Cl  0  0  0  0  0  0  0  0  0  0  0  0
    1.1510   -3.3264    0.0000 C   0  0  0  0  0  0  0  0  0  0  0  0
    0.0000   -3.9940    0.0000 Cl  0  0  0  0  0  0  0  0  0  0  0  0
    2.3020   -3.9940    0.0000 C   0  0  0  0  0  0  0  0  0  0  0  0
  1  2  1  0  0  0  0
  2  3  1  0  0  0  0
  3  4  1  0  0  0  0
  4  5  1  0  0  0  0
  5  6  1  0  0  0  0
  6  7  1  0  0  0  0
  6 10  1  0  0  0  0
  7  8  1  0  0  0  0
  8  9  1  0  0  0  0
 10 11  2  0  0  0  0
 10 12  1  0  0  0  0
 12 13  2  0  0  0  0
 12 19  1  0  0  0  0
 13 14  1  0  0  0  0
 14 15  2  0  0  0  0
 15 16  1  0  0  0  0
 15 17  1  0  0  0  0
 17 18  1  0  0  0  0
 17 19  2  0  0  0  0
M  END
> <name>
CHEMBL205028

> <number>
CHEMBL205028

> <external_id>
C6MD00207B

> <article_doi>
10.1039/C6MD00207B

> <article_url>
http://dx.doi.org/10.1039/C6MD00207B

> <Source location>
file:/C:%5Cdepositions%5C20160913MD.sdf

$$$$
