# Supplementary material for: From linked open data to molecular interaction: studying selectivity trends for ligands of the human serotonin and dopamine transporter
Source: Medchemcomm. 2016 Jul 22;7(9):1819–31. doi: 10.1039/c6md00207b (PMC5100691; doi:10.1039/c6md00207b)
Supplement: Supplementary file 8 [file MD-007-C6MD00207B-s008.zip › C6MD00207B_structure_CHEMBL259209.mol]

  ACD/Labs09131613152D

 18 19  0  0  0  0  0  0  0  0  1 V2000
    7.3234   -4.2549    0.0000 C   0  0  0  0  0  0  0  0  0  0  0  0
    6.3055   -3.3981    0.0000 C   0  0  0  0  0  0  0  0  0  0  0  0
    5.0532   -3.8521    0.0000 N   0  0  0  0  0  0  0  0  0  0  0  0
    4.8261   -5.1630    0.0000 C   0  0  0  0  0  0  0  0  0  0  0  0
    5.8441   -6.0198    0.0000 C   0  0  0  0  0  0  0  0  0  0  0  0
    4.0352   -3.0026    0.0000 C   0  0  0  0  0  0  0  0  0  0  0  0
    4.2622   -1.6917    0.0000 O   0  0  0  0  0  0  0  0  0  0  0  0
    2.7829   -3.4567    0.0000 C   0  0  0  0  0  0  0  0  0  0  0  0
    3.0172   -4.7675    0.0000 C   0  0  0  0  0  0  0  0  0  0  0  0
    1.7649   -4.3062    0.0000 C   0  0  0  0  0  0  0  0  0  0  0  0
    0.4541   -4.5405    0.0000 C   0  0  0  0  0  0  0  0  0  0  0  0
    0.0000   -5.7928    0.0000 N   0  0  0  0  0  0  0  0  0  0  0  0
    2.1165   -2.2996    0.0000 C   0  0  0  0  0  0  0  0  0  0  0  0
    2.7829   -1.1498    0.0000 C   0  0  0  0  0  0  0  0  0  0  0  0
    2.1165    0.0000    0.0000 C   0  0  0  0  0  0  0  0  0  0  0  0
    0.7909    0.0000    0.0000 C   0  0  0  0  0  0  0  0  0  0  0  0
    0.1245   -1.1498    0.0000 C   0  0  0  0  0  0  0  0  0  0  0  0
    0.7909   -2.2996    0.0000 C   0  0  0  0  0  0  0  0  0  0  0  0
  1  2  1  0  0  0  0
  2  3  1  0  0  0  0
  3  4  1  0  0  0  0
  3  6  1  0  0  0  0
  4  5  1  0  0  0  0
  6  7  2  0  0  0  0
  6  8  1  0  0  0  0
  8  9  1  0  0  0  0
  8 13  1  0  0  0  0
  8 10  1  0  0  0  0
  9 10  1  0  0  0  0
 10 11  1  0  0  0  0
 11 12  1  0  0  0  0
 13 14  2  0  0  0  0
 13 18  1  0  0  0  0
 14 15  1  0  0  0  0
 15 16  2  0  0  0  0
 16 17  1  0  0  0  0
 17 18  2  0  0  0  0
M  END
> <name>
MILNACIPRAN; CHEMBL259209

> <number>
CHEMBL259209

> <external_id>
C6MD00207B

> <article_doi>
10.1039/C6MD00207B

> <article_url>
http://dx.doi.org/10.1039/C6MD00207B

> <Source location>
file:/C:%5Cdepositions%5C20160913MD.sdf

$$$$
