# Supplementary material for: From linked open data to molecular interaction: studying selectivity trends for ligands of the human serotonin and dopamine transporter
Source: Medchemcomm. 2016 Jul 22;7(9):1819–31. doi: 10.1039/c6md00207b (PMC5100691; doi:10.1039/c6md00207b)
Supplement: Supplementary file 8 [file MD-007-C6MD00207B-s008.zip › C6MD00207B_structure_CHEMBL296419.mol]

  ACD/Labs09131613152D

 34 38  0  0  0  0  0  0  0  0  1 V2000
    0.0000   -9.6668    0.0000 C   0  0  0  0  0  0  0  0  0  0  0  0
    1.1569  -10.3352    0.0000 O   0  0  0  0  0  0  0  0  0  0  0  0
    2.3010   -9.6668    0.0000 C   0  0  0  0  0  0  0  0  0  0  0  0
    2.3010   -8.3427    0.0000 C   0  0  0  0  0  0  0  0  0  0  0  0
    3.4579   -7.6743    0.0000 C   0  0  0  0  0  0  0  0  0  0  0  0
    4.6149   -8.3427    0.0000 C   0  0  0  0  0  0  0  0  0  0  0  0
    5.7589   -7.6743    0.0000 C   0  0  0  0  0  0  0  0  0  0  0  0
    6.9159   -8.3427    0.0000 C   0  0  0  0  0  0  0  0  0  0  0  0
    8.0728   -7.6743    0.0000 N   0  0  0  0  0  0  0  0  0  0  0  0
    9.2169   -8.3427    0.0000 C   0  0  0  0  0  0  0  0  0  0  0  0
   10.3738   -7.6743    0.0000 C   0  0  0  0  0  0  0  0  0  0  0  0
   10.3738   -6.3374    0.0000 C   0  0  0  0  0  0  0  0  0  0  0  0
    9.2169   -5.6818    0.0000 C   0  0  0  0  0  0  0  0  0  0  0  0
    8.0728   -6.3374    0.0000 C   0  0  0  0  0  0  0  0  0  0  0  0
   11.5179   -5.6818    0.0000 N   0  0  0  0  0  0  0  0  0  0  0  0
   11.5179   -4.3449    0.0000 C   0  0  0  0  0  0  0  0  0  0  0  0
   12.5977   -3.5608    0.0000 N   0  0  0  0  0  0  0  0  0  0  0  0
   12.1863   -2.3010    0.0000 C   0  0  0  0  0  0  0  0  0  0  0  0
   12.8547   -1.1441    0.0000 C   0  0  0  0  0  0  0  0  0  0  0  0
   12.1863    0.0000    0.0000 C   0  0  0  0  0  0  0  0  0  0  0  0
   10.8623    0.0000    0.0000 C   0  0  0  0  0  0  0  0  0  0  0  0
   10.1938   -1.1441    0.0000 C   0  0  0  0  0  0  0  0  0  0  0  0
   10.8623   -2.3010    0.0000 C   0  0  0  0  0  0  0  0  0  0  0  0
   10.4509   -3.5608    0.0000 N   0  0  0  0  0  0  0  0  0  0  0  0
    9.1783   -3.9721    0.0000 C   0  0  0  0  0  0  0  0  0  0  0  0
    8.1885   -3.0851    0.0000 C   0  0  0  0  0  0  0  0  0  0  0  0
    8.4713   -1.7868    0.0000 C   0  0  0  0  0  0  0  0  0  0  0  0
    7.4815   -0.8998    0.0000 C   0  0  0  0  0  0  0  0  0  0  0  0
    6.2088   -1.3112    0.0000 C   0  0  0  0  0  0  0  0  0  0  0  0
    5.2319   -0.4114    0.0000 F   0  0  0  0  0  0  0  0  0  0  0  0
    5.9389   -2.6095    0.0000 C   0  0  0  0  0  0  0  0  0  0  0  0
    6.9287   -3.4965    0.0000 C   0  0  0  0  0  0  0  0  0  0  0  0
    4.6149   -9.6668    0.0000 C   0  0  0  0  0  0  0  0  0  0  0  0
    3.4579  -10.3352    0.0000 C   0  0  0  0  0  0  0  0  0  0  0  0
  1  2  1  0  0  0  0
  2  3  1  0  0  0  0
  3  4  2  0  0  0  0
  3 34  1  0  0  0  0
  4  5  1  0  0  0  0
  5  6  2  0  0  0  0
  6  7  1  0  0  0  0
  6 33  1  0  0  0  0
  7  8  1  0  0  0  0
  8  9  1  0  0  0  0
  9 10  1  0  0  0  0
  9 14  1  0  0  0  0
 10 11  1  0  0  0  0
 11 12  1  0  0  0  0
 12 13  1  0  0  0  0
 12 15  1  0  0  0  0
 13 14  1  0  0  0  0
 15 16  1  0  0  0  0
 16 17  2  0  0  0  0
 16 24  1  0  0  0  0
 17 18  1  0  0  0  0
 18 19  2  0  0  0  0
 18 23  1  0  0  0  0
 19 20  1  0  0  0  0
 20 21  2  0  0  0  0
 21 22  1  0  0  0  0
 22 23  2  0  0  0  0
 23 24  1  0  0  0  0
 24 25  1  0  0  0  0
 25 26  1  0  0  0  0
 26 27  2  0  0  0  0
 26 32  1  0  0  0  0
 27 28  1  0  0  0  0
 28 29  2  0  0  0  0
 29 30  1  0  0  0  0
 29 31  1  0  0  0  0
 31 32  2  0  0  0  0
 33 34  2  0  0  0  0
M  END
> <name>
ASTEMIZOLE; CHEMBL296419

> <number>
CHEMBL296419

> <external_id>
C6MD00207B

> <article_doi>
10.1039/C6MD00207B

> <article_url>
http://dx.doi.org/10.1039/C6MD00207B

> <Source location>
file:/C:%5Cdepositions%5C20160913MD.sdf

$$$$
