# Supplementary material for: From linked open data to molecular interaction: studying selectivity trends for ligands of the human serotonin and dopamine transporter
Source: Medchemcomm. 2016 Jul 22;7(9):1819–31. doi: 10.1039/c6md00207b (PMC5100691; doi:10.1039/c6md00207b)
Supplement: Supplementary file 8 [file MD-007-C6MD00207B-s008.zip › C6MD00207B_structure_CHEMBL360328.mol]

  ACD/Labs09131613152D

 13 14  0  0  1  0  0  0  0  0  1 V2000
    4.2462   -1.4962    0.0000 C   0  0  0  0  0  0  0  0  0  0  0  0
    2.9156   -1.4962    0.0000 C   0  0  0  0  0  0  0  0  0  0  0  0
    2.3360   -0.2957    0.0000 C   0  0  0  0  0  0  0  0  0  0  0  0
    1.0409    0.0000    0.0000 N   0  0  0  0  0  0  0  0  0  0  0  0
    0.0000   -0.8280    0.0000 C   0  0  0  0  0  0  0  0  0  0  0  0
    0.0000   -2.1586    0.0000 C   0  0  0  0  0  0  0  0  0  0  0  0
    1.0409   -2.9865    0.0000 C   0  0  0  0  0  0  0  0  0  0  0  0
    0.6505   -4.2580    0.0000 C   0  0  0  0  0  0  0  0  0  0  0  0
    1.5554   -5.2338    0.0000 C   0  0  0  0  0  0  0  0  0  0  0  0
    2.8505   -4.9381    0.0000 C   0  0  0  0  0  0  0  0  0  0  0  0
    3.7554   -5.9140    0.0000 Cl  0  0  0  0  0  0  0  0  0  0  0  0
    3.2408   -3.6667    0.0000 C   0  0  0  0  0  0  0  0  0  0  0  0
    2.3360   -2.6908    0.0000 C   0  0  0  0  0  0  0  0  0  0  0  0
  2  1  1  6  0  0  0
  2  3  1  0  0  0  0
  2 13  1  0  0  0  0
  3  4  1  0  0  0  0
  4  5  1  0  0  0  0
  5  6  1  0  0  0  0
  6  7  1  0  0  0  0
  7  8  2  0  0  0  0
  7 13  1  0  0  0  0
  8  9  1  0  0  0  0
  9 10  2  0  0  0  0
 10 11  1  0  0  0  0
 10 12  1  0  0  0  0
 12 13  2  0  0  0  0
M  END
> <name>
LORCASERIN; CHEMBL360328

> <number>
CHEMBL360328

> <external_id>
C6MD00207B

> <article_doi>
10.1039/C6MD00207B

> <article_url>
http://dx.doi.org/10.1039/C6MD00207B

> <Source location>
file:/C:%5Cdepositions%5C20160913MD.sdf

$$$$
