# Supplementary material for: From linked open data to molecular interaction: studying selectivity trends for ligands of the human serotonin and dopamine transporter
Source: Medchemcomm. 2016 Jul 22;7(9):1819–31. doi: 10.1039/c6md00207b (PMC5100691; doi:10.1039/c6md00207b)
Supplement: Supplementary file 8 [file MD-007-C6MD00207B-s008.zip › C6MD00207B_structure_CHEMBL379446.mol]

  ACD/Labs09131613152D

 20 21  0  0  0  0  0  0  0  0  2 V2000
    6.6322   -2.2277    0.0000 C   0  0  0  0  0  0  0  0  0  0  0  0
    5.4163   -2.7634    0.0000 C   0  0  0  0  0  0  0  0  0  0  0  0
    4.3364   -1.9811    0.0000 C   0  0  0  0  0  0  0  0  0  0  0  0
    3.1205   -2.5253    0.0000 C   0  0  0  0  0  0  0  0  0  0  0  0
    2.0492   -1.7431    0.0000 N   0  0  0  0  0  0  0  0  0  0  0  0
    2.0492   -0.4166    0.0000 C   0  0  0  0  0  0  0  0  0  0  0  0
    0.7823    0.0000    0.0000 C   0  0  0  0  0  0  0  0  0  0  0  0
    0.0000   -1.0799    0.0000 C   0  0  0  0  0  0  0  0  0  0  0  0
    0.7823   -2.1512    0.0000 C   0  0  0  0  0  0  0  0  0  0  0  0
    2.9845   -3.8518    0.0000 C   0  0  0  0  0  0  0  0  0  0  0  0
    1.7686   -4.3874    0.0000 O   0  0  0  0  0  0  0  0  0  0  0  0
    4.0558   -4.6340    0.0000 C   0  0  0  0  0  0  0  0  0  0  0  0
    3.9198   -5.9520    0.0000 C   0  0  0  0  0  0  0  0  0  0  0  0
    4.9996   -6.7342    0.0000 C   0  0  0  0  0  0  0  0  0  0  0  0
    6.2155   -6.1900    0.0000 C   0  0  0  0  0  0  0  0  0  0  0  0
    6.3516   -4.8721    0.0000 C   0  0  0  0  0  0  0  0  0  0  0  0
    5.2717   -4.0898    0.0000 C   0  0  0  0  0  0  0  0  0  0  0  0
    7.2869   -6.9723    0.0000 N   0  3  0  0  0  0  0  0  0  0  0  0
    7.1508   -8.2987    0.0000 O   0  0  0  0  0  0  0  0  0  0  0  0
    8.5028   -6.4366    0.0000 O   0  5  0  0  0  0  0  0  0  0  0  0
  1  2  1  0  0  0  0
  2  3  1  0  0  0  0
  3  4  1  0  0  0  0
  4  5  1  0  0  0  0
  4 10  1  0  0  0  0
  5  6  1  0  0  0  0
  5  9  1  0  0  0  0
  6  7  1  0  0  0  0
  7  8  1  0  0  0  0
  8  9  1  0  0  0  0
 10 11  2  0  0  0  0
 10 12  1  0  0  0  0
 12 13  2  0  0  0  0
 12 17  1  0  0  0  0
 13 14  1  0  0  0  0
 14 15  2  0  0  0  0
 15 16  1  0  0  0  0
 15 18  1  0  0  0  0
 16 17  2  0  0  0  0
 18 19  2  0  0  0  0
 18 20  1  0  0  0  0
M  CHG  2  18   1  20  -1
M  END
> <name>
CHEMBL379446

> <number>
CHEMBL379446

> <external_id>
C6MD00207B

> <article_doi>
10.1039/C6MD00207B

> <article_url>
http://dx.doi.org/10.1039/C6MD00207B

> <Source location>
file:/C:%5Cdepositions%5C20160913MD.sdf

$$$$
