# Supplementary material for: From linked open data to molecular interaction: studying selectivity trends for ligands of the human serotonin and dopamine transporter
Source: Medchemcomm. 2016 Jul 22;7(9):1819–31. doi: 10.1039/c6md00207b (PMC5100691; doi:10.1039/c6md00207b)
Supplement: Supplementary file 8 [file MD-007-C6MD00207B-s008.zip › C6MD00207B_structure_CHEMBL381127.mol]

  ACD/Labs09131613152D

 19 20  0  0  0  0  0  0  0  0  1 V2000
    6.6282   -2.2232    0.0000 C   0  0  0  0  0  0  0  0  0  0  0  0
    5.4170   -2.7624    0.0000 C   0  0  0  0  0  0  0  0  0  0  0  0
    4.3386   -1.9827    0.0000 C   0  0  0  0  0  0  0  0  0  0  0  0
    3.1192   -2.5219    0.0000 C   0  0  0  0  0  0  0  0  0  0  0  0
    2.0490   -1.7421    0.0000 N   0  0  0  0  0  0  0  0  0  0  0  0
    2.0490   -0.4148    0.0000 C   0  0  0  0  0  0  0  0  0  0  0  0
    0.7798    0.0000    0.0000 C   0  0  0  0  0  0  0  0  0  0  0  0
    0.0000   -1.0784    0.0000 C   0  0  0  0  0  0  0  0  0  0  0  0
    0.7798   -2.1486    0.0000 C   0  0  0  0  0  0  0  0  0  0  0  0
    2.9864   -3.8492    0.0000 C   0  0  0  0  0  0  0  0  0  0  0  0
    1.7670   -4.3884    0.0000 O   0  0  0  0  0  0  0  0  0  0  0  0
    4.0566   -4.6290    0.0000 C   0  0  0  0  0  0  0  0  0  0  0  0
    3.9238   -5.9480    0.0000 C   0  0  0  0  0  0  0  0  0  0  0  0
    4.9940   -6.7360    0.0000 C   0  0  0  0  0  0  0  0  0  0  0  0
    6.2134   -6.1885    0.0000 C   0  0  0  0  0  0  0  0  0  0  0  0
    7.2919   -6.9766    0.0000 O   0  0  0  0  0  0  0  0  0  0  0  0
    7.1508   -8.2956    0.0000 C   0  0  0  0  0  0  0  0  0  0  0  0
    6.3544   -4.8695    0.0000 C   0  0  0  0  0  0  0  0  0  0  0  0
    5.2760   -4.0897    0.0000 C   0  0  0  0  0  0  0  0  0  0  0  0
  1  2  1  0  0  0  0
  2  3  1  0  0  0  0
  3  4  1  0  0  0  0
  4  5  1  0  0  0  0
  4 10  1  0  0  0  0
  5  6  1  0  0  0  0
  5  9  1  0  0  0  0
  6  7  1  0  0  0  0
  7  8  1  0  0  0  0
  8  9  1  0  0  0  0
 10 11  2  0  0  0  0
 10 12  1  0  0  0  0
 12 13  2  0  0  0  0
 12 19  1  0  0  0  0
 13 14  1  0  0  0  0
 14 15  2  0  0  0  0
 15 16  1  0  0  0  0
 15 18  1  0  0  0  0
 16 17  1  0  0  0  0
 18 19  2  0  0  0  0
M  END
> <name>
CHEMBL381127

> <number>
CHEMBL381127

> <external_id>
C6MD00207B

> <article_doi>
10.1039/C6MD00207B

> <article_url>
http://dx.doi.org/10.1039/C6MD00207B

> <Source location>
file:/C:%5Cdepositions%5C20160913MD.sdf

$$$$
