# Supplementary material for: From linked open data to molecular interaction: studying selectivity trends for ligands of the human serotonin and dopamine transporter
Source: Medchemcomm. 2016 Jul 22;7(9):1819–31. doi: 10.1039/c6md00207b (PMC5100691; doi:10.1039/c6md00207b)
Supplement: Supplementary file 8 [file MD-007-C6MD00207B-s008.zip › C6MD00207B_structure_CHEMBL426304.mol]

  ACD/Labs09131613152D

 18 19  0  0  0  0  0  0  0  0  1 V2000
    6.6241   -2.2232    0.0000 C   0  0  0  0  0  0  0  0  0  0  0  0
    5.4142   -2.7676    0.0000 C   0  0  0  0  0  0  0  0  0  0  0  0
    4.3329   -1.9812    0.0000 C   0  0  0  0  0  0  0  0  0  0  0  0
    3.1230   -2.5256    0.0000 C   0  0  0  0  0  0  0  0  0  0  0  0
    2.0492   -1.7392    0.0000 N   0  0  0  0  0  0  0  0  0  0  0  0
    2.0492   -0.4159    0.0000 C   0  0  0  0  0  0  0  0  0  0  0  0
    0.7789    0.0000    0.0000 C   0  0  0  0  0  0  0  0  0  0  0  0
    0.0000   -1.0738    0.0000 C   0  0  0  0  0  0  0  0  0  0  0  0
    0.7789   -2.1551    0.0000 C   0  0  0  0  0  0  0  0  0  0  0  0
    2.9793   -3.8489    0.0000 C   0  0  0  0  0  0  0  0  0  0  0  0
    1.7694   -4.3858    0.0000 O   0  0  0  0  0  0  0  0  0  0  0  0
    4.0607   -4.6278    0.0000 C   0  0  0  0  0  0  0  0  0  0  0  0
    3.9170   -5.9511    0.0000 C   0  0  0  0  0  0  0  0  0  0  0  0
    4.9907   -6.7299    0.0000 C   0  0  0  0  0  0  0  0  0  0  0  0
    6.2082   -6.1855    0.0000 C   0  0  0  0  0  0  0  0  0  0  0  0
    6.3443   -4.8698    0.0000 C   0  0  0  0  0  0  0  0  0  0  0  0
    7.5617   -4.3253    0.0000 I   0  0  0  0  0  0  0  0  0  0  0  0
    5.2705   -4.0833    0.0000 C   0  0  0  0  0  0  0  0  0  0  0  0
  1  2  1  0  0  0  0
  2  3  1  0  0  0  0
  3  4  1  0  0  0  0
  4  5  1  0  0  0  0
  4 10  1  0  0  0  0
  5  6  1  0  0  0  0
  5  9  1  0  0  0  0
  6  7  1  0  0  0  0
  7  8  1  0  0  0  0
  8  9  1  0  0  0  0
 10 11  2  0  0  0  0
 10 12  1  0  0  0  0
 12 13  2  0  0  0  0
 12 18  1  0  0  0  0
 13 14  1  0  0  0  0
 14 15  2  0  0  0  0
 15 16  1  0  0  0  0
 16 17  1  0  0  0  0
 16 18  2  0  0  0  0
M  END
> <name>
CHEMBL426304

> <number>
CHEMBL426304

> <external_id>
C6MD00207B

> <article_doi>
10.1039/C6MD00207B

> <article_url>
http://dx.doi.org/10.1039/C6MD00207B

> <Source location>
file:/C:%5Cdepositions%5C20160913MD.sdf

$$$$
