# Supplementary material for: From linked open data to molecular interaction: studying selectivity trends for ligands of the human serotonin and dopamine transporter
Source: Medchemcomm. 2016 Jul 22;7(9):1819–31. doi: 10.1039/c6md00207b (PMC5100691; doi:10.1039/c6md00207b)
Supplement: Supplementary file 8 [file MD-007-C6MD00207B-s008.zip › C6MD00207B_structure_CHEMBL566418.mol]

  ACD/Labs09131613152D

 16 17  0  0  0  0  0  0  0  0  1 V2000
    3.9003   -1.0356    0.0000 C   0  0  0  0  0  0  0  0  0  0  0  0
    3.5579   -2.3218    0.0000 C   0  0  0  0  0  0  0  0  0  0  0  0
    2.2717   -2.6642    0.0000 N   0  0  0  0  0  0  0  0  0  0  0  0
    1.3279   -1.7205    0.0000 C   0  0  0  0  0  0  0  0  0  0  0  0
    1.3279   -0.3925    0.0000 C   0  0  0  0  0  0  0  0  0  0  0  0
    0.0000   -0.3925    0.0000 C   0  0  0  0  0  0  0  0  0  0  0  0
    0.0000   -1.7205    0.0000 C   0  0  0  0  0  0  0  0  0  0  0  0
    4.4933   -3.2572    0.0000 C   0  0  0  0  0  0  0  0  0  0  0  0
    4.1508   -4.5434    0.0000 O   0  0  0  0  0  0  0  0  0  0  0  0
    5.7795   -2.9148    0.0000 C   0  0  0  0  0  0  0  0  0  0  0  0
    6.7232   -3.8585    0.0000 C   0  0  0  0  0  0  0  0  0  0  0  0
    8.0094   -3.5078    0.0000 C   0  0  0  0  0  0  0  0  0  0  0  0
    8.3518   -2.2216    0.0000 C   0  0  0  0  0  0  0  0  0  0  0  0
    7.4081   -1.2862    0.0000 C   0  0  0  0  0  0  0  0  0  0  0  0
    7.7588    0.0000    0.0000 Cl  0  0  0  0  0  0  0  0  0  0  0  0
    6.1302   -1.6286    0.0000 C   0  0  0  0  0  0  0  0  0  0  0  0
  1  2  1  0  0  0  0
  2  3  1  0  0  0  0
  2  8  1  0  0  0  0
  3  4  1  0  0  0  0
  4  5  1  0  0  0  0
  4  7  1  0  0  0  0
  5  6  1  0  0  0  0
  6  7  1  0  0  0  0
  8  9  2  0  0  0  0
  8 10  1  0  0  0  0
 10 11  2  0  0  0  0
 10 16  1  0  0  0  0
 11 12  1  0  0  0  0
 12 13  2  0  0  0  0
 13 14  1  0  0  0  0
 14 15  1  0  0  0  0
 14 16  2  0  0  0  0
M  END
> <name>
CHEMBL566418

> <number>
CHEMBL566418

> <external_id>
C6MD00207B

> <article_doi>
10.1039/C6MD00207B

> <article_url>
http://dx.doi.org/10.1039/C6MD00207B

> <Source location>
file:/C:%5Cdepositions%5C20160913MD.sdf

$$$$
