# Supplementary material for: From linked open data to molecular interaction: studying selectivity trends for ligands of the human serotonin and dopamine transporter
Source: Medchemcomm. 2016 Jul 22;7(9):1819–31. doi: 10.1039/c6md00207b (PMC5100691; doi:10.1039/c6md00207b)
Supplement: Supplementary file 8 [file MD-007-C6MD00207B-s008.zip › C6MD00207B_structure_CHEMBL567479.mol]

  ACD/Labs09131613152D

 23 24  0  0  0  0  0  0  0  0  1 V2000
    5.7606   -7.9778    0.0000 C   0  0  0  0  0  0  0  0  0  0  0  0
    5.7606   -6.6516    0.0000 C   0  0  0  0  0  0  0  0  0  0  0  0
    7.0660   -6.8795    0.0000 C   0  0  0  0  0  0  0  0  0  0  0  0
    6.2061   -5.3980    0.0000 C   0  0  0  0  0  0  0  0  0  0  0  0
    4.6002   -5.9885    0.0000 N   0  0  0  0  0  0  0  0  0  0  0  0
    4.6002   -4.6520    0.0000 C   0  0  0  0  0  0  0  0  0  0  0  0
    3.4501   -3.9889    0.0000 C   0  0  0  0  0  0  0  0  0  0  0  0
    3.4501   -2.6627    0.0000 C   0  0  0  0  0  0  0  0  0  0  0  0
    2.3001   -1.9996    0.0000 C   0  0  0  0  0  0  0  0  0  0  0  0
    2.3001   -0.6631    0.0000 C   0  0  0  0  0  0  0  0  0  0  0  0
    1.1500    0.0000    0.0000 C   0  0  0  0  0  0  0  0  0  0  0  0
    0.0000   -0.6631    0.0000 C   0  0  0  0  0  0  0  0  0  0  0  0
    0.0000   -1.9996    0.0000 C   0  0  0  0  0  0  0  0  0  0  0  0
    1.1500   -2.6627    0.0000 C   0  0  0  0  0  0  0  0  0  0  0  0
    5.7606   -3.9889    0.0000 C   0  0  0  0  0  0  0  0  0  0  0  0
    5.7606   -2.6627    0.0000 O   0  0  0  0  0  0  0  0  0  0  0  0
    6.9106   -4.6520    0.0000 C   0  0  0  0  0  0  0  0  0  0  0  0
    6.9106   -5.9885    0.0000 C   0  0  0  0  0  0  0  0  0  0  0  0
    8.0607   -6.6516    0.0000 C   0  0  0  0  0  0  0  0  0  0  0  0
    9.2107   -5.9885    0.0000 C   0  0  0  0  0  0  0  0  0  0  0  0
    9.2107   -4.6520    0.0000 C   0  0  0  0  0  0  0  0  0  0  0  0
   10.3608   -3.9889    0.0000 Cl  0  0  0  0  0  0  0  0  0  0  0  0
    8.0607   -3.9889    0.0000 C   0  0  0  0  0  0  0  0  0  0  0  0
  1  2  1  0  0  0  0
  2  3  1  0  0  0  0
  2  4  1  0  0  0  0
  2  5  1  0  0  0  0
  5  6  1  0  0  0  0
  6  7  1  0  0  0  0
  6 15  1  0  0  0  0
  7  8  1  0  0  0  0
  8  9  1  0  0  0  0
  9 10  1  0  0  0  0
  9 14  1  0  0  0  0
 10 11  1  0  0  0  0
 11 12  1  0  0  0  0
 12 13  1  0  0  0  0
 13 14  1  0  0  0  0
 15 16  2  0  0  0  0
 15 17  1  0  0  0  0
 17 18  2  0  0  0  0
 17 23  1  0  0  0  0
 18 19  1  0  0  0  0
 19 20  2  0  0  0  0
 20 21  1  0  0  0  0
 21 22  1  0  0  0  0
 21 23  2  0  0  0  0
M  END
> <name>
CHEMBL567479

> <number>
CHEMBL567479

> <external_id>
C6MD00207B

> <article_doi>
10.1039/C6MD00207B

> <article_url>
http://dx.doi.org/10.1039/C6MD00207B

> <Source location>
file:/C:%5Cdepositions%5C20160913MD.sdf

$$$$
