# Supplementary material for: From linked open data to molecular interaction: studying selectivity trends for ligands of the human serotonin and dopamine transporter
Source: Medchemcomm. 2016 Jul 22;7(9):1819–31. doi: 10.1039/c6md00207b (PMC5100691; doi:10.1039/c6md00207b)
Supplement: Supplementary file 8 [file MD-007-C6MD00207B-s008.zip › C6MD00207B_structure_CHEMBL569700.mol]

  ACD/Labs09131613152D

 15 16  0  0  0  0  0  0  0  0  1 V2000
    0.6673   -3.6375    0.0000 C   0  0  0  0  0  0  0  0  0  0  0  0
    1.9926   -3.6375    0.0000 C   0  0  0  0  0  0  0  0  0  0  0  0
    2.6600   -2.4814    0.0000 N   0  0  0  0  0  0  0  0  0  0  0  0
    1.9926   -1.3347    0.0000 C   0  0  0  0  0  0  0  0  0  0  0  0
    1.9926    0.0000    0.0000 C   0  0  0  0  0  0  0  0  0  0  0  0
    0.8459   -0.6673    0.0000 C   0  0  0  0  0  0  0  0  0  0  0  0
    2.6600   -4.7842    0.0000 C   0  0  0  0  0  0  0  0  0  0  0  0
    3.9946   -4.7842    0.0000 O   0  0  0  0  0  0  0  0  0  0  0  0
    1.9926   -5.9402    0.0000 C   0  0  0  0  0  0  0  0  0  0  0  0
    0.6673   -5.9402    0.0000 C   0  0  0  0  0  0  0  0  0  0  0  0
    0.0000   -7.0963    0.0000 C   0  0  0  0  0  0  0  0  0  0  0  0
    0.6673   -8.2430    0.0000 C   0  0  0  0  0  0  0  0  0  0  0  0
    1.9926   -8.2430    0.0000 C   0  0  0  0  0  0  0  0  0  0  0  0
    2.6600   -9.3991    0.0000 Cl  0  0  0  0  0  0  0  0  0  0  0  0
    2.6600   -7.0963    0.0000 C   0  0  0  0  0  0  0  0  0  0  0  0
  1  2  1  0  0  0  0
  2  3  1  0  0  0  0
  2  7  1  0  0  0  0
  3  4  1  0  0  0  0
  4  5  1  0  0  0  0
  4  6  1  0  0  0  0
  5  6  1  0  0  0  0
  7  8  2  0  0  0  0
  7  9  1  0  0  0  0
  9 10  2  0  0  0  0
  9 15  1  0  0  0  0
 10 11  1  0  0  0  0
 11 12  2  0  0  0  0
 12 13  1  0  0  0  0
 13 14  1  0  0  0  0
 13 15  2  0  0  0  0
M  END
> <name>
CHEMBL569700

> <number>
CHEMBL569700

> <external_id>
C6MD00207B

> <article_doi>
10.1039/C6MD00207B

> <article_url>
http://dx.doi.org/10.1039/C6MD00207B

> <Source location>
file:/C:%5Cdepositions%5C20160913MD.sdf

$$$$
