# Supplementary material for: From linked open data to molecular interaction: studying selectivity trends for ligands of the human serotonin and dopamine transporter
Source: Medchemcomm. 2016 Jul 22;7(9):1819–31. doi: 10.1039/c6md00207b (PMC5100691; doi:10.1039/c6md00207b)
Supplement: Supplementary file 8 [file MD-007-C6MD00207B-s008.zip › C6MD00207B_structure_CHEMBL576063.mol]

  ACD/Labs09131613152D

 16 16  0  0  0  0  0  0  0  0  1 V2000
    5.7560   -0.6631    0.0000 C   0  0  0  0  0  0  0  0  0  0  0  0
    5.7560   -1.9893    0.0000 C   0  0  0  0  0  0  0  0  0  0  0  0
    6.9072   -2.6616    0.0000 N   0  0  0  0  0  0  0  0  0  0  0  0
    8.0584   -1.9893    0.0000 C   0  0  0  0  0  0  0  0  0  0  0  0
    9.2096   -2.6616    0.0000 C   0  0  0  0  0  0  0  0  0  0  0  0
    8.9149   -0.9762    0.0000 C   0  0  0  0  0  0  0  0  0  0  0  0
    7.2019   -0.9762    0.0000 C   0  0  0  0  0  0  0  0  0  0  0  0
    4.6048   -2.6616    0.0000 C   0  0  0  0  0  0  0  0  0  0  0  0
    4.6048   -3.9878    0.0000 O   0  0  0  0  0  0  0  0  0  0  0  0
    3.4536   -1.9893    0.0000 C   0  0  0  0  0  0  0  0  0  0  0  0
    3.4536   -0.6631    0.0000 C   0  0  0  0  0  0  0  0  0  0  0  0
    2.3024    0.0000    0.0000 C   0  0  0  0  0  0  0  0  0  0  0  0
    1.1512   -0.6631    0.0000 C   0  0  0  0  0  0  0  0  0  0  0  0
    1.1512   -1.9893    0.0000 C   0  0  0  0  0  0  0  0  0  0  0  0
    0.0000   -2.6616    0.0000 F   0  0  0  0  0  0  0  0  0  0  0  0
    2.3024   -2.6616    0.0000 C   0  0  0  0  0  0  0  0  0  0  0  0
  1  2  1  0  0  0  0
  2  3  1  0  0  0  0
  2  8  1  0  0  0  0
  3  4  1  0  0  0  0
  4  5  1  0  0  0  0
  4  6  1  0  0  0  0
  4  7  1  0  0  0  0
  8  9  2  0  0  0  0
  8 10  1  0  0  0  0
 10 11  2  0  0  0  0
 10 16  1  0  0  0  0
 11 12  1  0  0  0  0
 12 13  2  0  0  0  0
 13 14  1  0  0  0  0
 14 15  1  0  0  0  0
 14 16  2  0  0  0  0
M  END
> <name>
CHEMBL576063

> <number>
CHEMBL576063

> <external_id>
C6MD00207B

> <article_doi>
10.1039/C6MD00207B

> <article_url>
http://dx.doi.org/10.1039/C6MD00207B

> <Source location>
file:/C:%5Cdepositions%5C20160913MD.sdf

$$$$
