# Supplementary material for: From linked open data to molecular interaction: studying selectivity trends for ligands of the human serotonin and dopamine transporter
Source: Medchemcomm. 2016 Jul 22;7(9):1819–31. doi: 10.1039/c6md00207b (PMC5100691; doi:10.1039/c6md00207b)
Supplement: Supplementary file 8 [file MD-007-C6MD00207B-s008.zip › C6MD00207B_structure_CHEMBL578610.mol]

  ACD/Labs09131613152D

 17 17  0  0  0  0  0  0  0  0  1 V2000
    5.7564   -0.6631    0.0000 C   0  0  0  0  0  0  0  0  0  0  0  0
    5.7564   -1.9894    0.0000 C   0  0  0  0  0  0  0  0  0  0  0  0
    6.9076   -2.6617    0.0000 N   0  0  0  0  0  0  0  0  0  0  0  0
    8.0589   -1.9894    0.0000 C   0  0  0  0  0  0  0  0  0  0  0  0
    9.2102   -2.6617    0.0000 C   0  0  0  0  0  0  0  0  0  0  0  0
    8.9155   -0.9763    0.0000 C   0  0  0  0  0  0  0  0  0  0  0  0
    7.2024   -0.9763    0.0000 C   0  0  0  0  0  0  0  0  0  0  0  0
    4.6051   -2.6617    0.0000 C   0  0  0  0  0  0  0  0  0  0  0  0
    4.6051   -3.9880    0.0000 O   0  0  0  0  0  0  0  0  0  0  0  0
    3.4538   -1.9894    0.0000 C   0  0  0  0  0  0  0  0  0  0  0  0
    3.4538   -0.6631    0.0000 C   0  0  0  0  0  0  0  0  0  0  0  0
    2.3025    0.0000    0.0000 C   0  0  0  0  0  0  0  0  0  0  0  0
    1.1513   -0.6631    0.0000 C   0  0  0  0  0  0  0  0  0  0  0  0
    0.0000    0.0000    0.0000 F   0  0  0  0  0  0  0  0  0  0  0  0
    1.1513   -1.9894    0.0000 C   0  0  0  0  0  0  0  0  0  0  0  0
    0.0000   -2.6617    0.0000 F   0  0  0  0  0  0  0  0  0  0  0  0
    2.3025   -2.6617    0.0000 C   0  0  0  0  0  0  0  0  0  0  0  0
  1  2  1  0  0  0  0
  2  3  1  0  0  0  0
  2  8  1  0  0  0  0
  3  4  1  0  0  0  0
  4  5  1  0  0  0  0
  4  6  1  0  0  0  0
  4  7  1  0  0  0  0
  8  9  2  0  0  0  0
  8 10  1  0  0  0  0
 10 11  2  0  0  0  0
 10 17  1  0  0  0  0
 11 12  1  0  0  0  0
 12 13  2  0  0  0  0
 13 14  1  0  0  0  0
 13 15  1  0  0  0  0
 15 16  1  0  0  0  0
 15 17  2  0  0  0  0
M  END
> <name>
CHEMBL578610

> <number>
CHEMBL578610

> <external_id>
C6MD00207B

> <article_doi>
10.1039/C6MD00207B

> <article_url>
http://dx.doi.org/10.1039/C6MD00207B

> <Source location>
file:/C:%5Cdepositions%5C20160913MD.sdf

$$$$
