# Supplementary material for: From linked open data to molecular interaction: studying selectivity trends for ligands of the human serotonin and dopamine transporter
Source: Medchemcomm. 2016 Jul 22;7(9):1819–31. doi: 10.1039/c6md00207b (PMC5100691; doi:10.1039/c6md00207b)
Supplement: Supplementary file 8 [file MD-007-C6MD00207B-s008.zip › C6MD00207B_structure_CHEMBL580143.mol]

  ACD/Labs09131613152D

 18 19  0  0  0  0  0  0  0  0  1 V2000
   10.3605   -1.9892    0.0000 C   0  0  0  0  0  0  0  0  0  0  0  0
    9.2105   -2.6627    0.0000 O   0  0  0  0  0  0  0  0  0  0  0  0
    8.0605   -1.9892    0.0000 C   0  0  0  0  0  0  0  0  0  0  0  0
    8.0605   -0.6631    0.0000 C   0  0  0  0  0  0  0  0  0  0  0  0
    6.9105    0.0000    0.0000 C   0  0  0  0  0  0  0  0  0  0  0  0
    5.7605   -0.6631    0.0000 C   0  0  0  0  0  0  0  0  0  0  0  0
    5.7605   -1.9892    0.0000 C   0  0  0  0  0  0  0  0  0  0  0  0
    6.9105   -2.6627    0.0000 C   0  0  0  0  0  0  0  0  0  0  0  0
    4.6001   -2.6627    0.0000 C   0  0  0  0  0  0  0  0  0  0  0  0
    4.6001   -3.9888    0.0000 O   0  0  0  0  0  0  0  0  0  0  0  0
    3.4501   -1.9892    0.0000 C   0  0  0  0  0  0  0  0  0  0  0  0
    3.4501   -0.6631    0.0000 C   0  0  0  0  0  0  0  0  0  0  0  0
    2.3000   -2.6627    0.0000 N   0  0  0  0  0  0  0  0  0  0  0  0
    1.1500   -1.9892    0.0000 C   0  0  0  0  0  0  0  0  0  0  0  0
    0.0000   -2.6627    0.0000 C   0  0  0  0  0  0  0  0  0  0  0  0
    0.0000   -3.9888    0.0000 C   0  0  0  0  0  0  0  0  0  0  0  0
    1.1500   -4.6519    0.0000 C   0  0  0  0  0  0  0  0  0  0  0  0
    2.3000   -3.9888    0.0000 C   0  0  0  0  0  0  0  0  0  0  0  0
  1  2  1  0  0  0  0
  2  3  1  0  0  0  0
  3  4  2  0  0  0  0
  3  8  1  0  0  0  0
  4  5  1  0  0  0  0
  5  6  2  0  0  0  0
  6  7  1  0  0  0  0
  7  8  2  0  0  0  0
  7  9  1  0  0  0  0
  9 10  2  0  0  0  0
  9 11  1  0  0  0  0
 11 12  1  0  0  0  0
 11 13  1  0  0  0  0
 13 14  1  0  0  0  0
 13 18  1  0  0  0  0
 14 15  1  0  0  0  0
 15 16  1  0  0  0  0
 16 17  1  0  0  0  0
 17 18  1  0  0  0  0
M  END
> <name>
CHEMBL580143

> <number>
CHEMBL580143

> <external_id>
C6MD00207B

> <article_doi>
10.1039/C6MD00207B

> <article_url>
http://dx.doi.org/10.1039/C6MD00207B

> <Source location>
file:/C:%5Cdepositions%5C20160913MD.sdf

$$$$
