# Supplementary material for: From linked open data to molecular interaction: studying selectivity trends for ligands of the human serotonin and dopamine transporter
Source: Medchemcomm. 2016 Jul 22;7(9):1819–31. doi: 10.1039/c6md00207b (PMC5100691; doi:10.1039/c6md00207b)
Supplement: Supplementary file 8 [file MD-007-C6MD00207B-s008.zip › C6MD00207B_structure_CHEMBL589250.mol]

  ACD/Labs09131613152D

 18 19  0  0  0  0  0  0  0  0  1 V2000
   11.2177   -2.7035    0.0000 C   0  0  0  0  0  0  0  0  0  0  0  0
   10.0062   -3.2419    0.0000 O   0  0  0  0  0  0  0  0  0  0  0  0
    8.9293   -2.4567    0.0000 C   0  0  0  0  0  0  0  0  0  0  0  0
    9.0639   -1.1330    0.0000 C   0  0  0  0  0  0  0  0  0  0  0  0
    7.9870   -0.3590    0.0000 C   0  0  0  0  0  0  0  0  0  0  0  0
    6.7755   -0.8974    0.0000 C   0  0  0  0  0  0  0  0  0  0  0  0
    6.6297   -2.2211    0.0000 C   0  0  0  0  0  0  0  0  0  0  0  0
    7.7066   -2.9951    0.0000 C   0  0  0  0  0  0  0  0  0  0  0  0
    5.4182   -2.7596    0.0000 C   0  0  0  0  0  0  0  0  0  0  0  0
    5.2836   -4.0833    0.0000 O   0  0  0  0  0  0  0  0  0  0  0  0
    4.3413   -1.9743    0.0000 C   0  0  0  0  0  0  0  0  0  0  0  0
    4.4759   -0.6506    0.0000 C   0  0  0  0  0  0  0  0  0  0  0  0
    3.1297   -2.5240    0.0000 N   0  0  0  0  0  0  0  0  0  0  0  0
    2.0528   -1.7387    0.0000 C   0  0  0  0  0  0  0  0  0  0  0  0
    2.0528   -0.4038    0.0000 C   0  0  0  0  0  0  0  0  0  0  0  0
    0.7852    0.0000    0.0000 C   0  0  0  0  0  0  0  0  0  0  0  0
    0.0000   -1.0657    0.0000 C   0  0  0  0  0  0  0  0  0  0  0  0
    0.7852   -2.1426    0.0000 C   0  0  0  0  0  0  0  0  0  0  0  0
  1  2  1  0  0  0  0
  2  3  1  0  0  0  0
  3  4  2  0  0  0  0
  3  8  1  0  0  0  0
  4  5  1  0  0  0  0
  5  6  2  0  0  0  0
  6  7  1  0  0  0  0
  7  8  2  0  0  0  0
  7  9  1  0  0  0  0
  9 10  2  0  0  0  0
  9 11  1  0  0  0  0
 11 12  1  0  0  0  0
 11 13  1  0  0  0  0
 13 14  1  0  0  0  0
 14 15  1  0  0  0  0
 14 18  1  0  0  0  0
 15 16  1  0  0  0  0
 16 17  1  0  0  0  0
 17 18  1  0  0  0  0
M  END
> <name>
CHEMBL589250

> <number>
CHEMBL589250

> <external_id>
C6MD00207B

> <article_doi>
10.1039/C6MD00207B

> <article_url>
http://dx.doi.org/10.1039/C6MD00207B

> <Source location>
file:/C:%5Cdepositions%5C20160913MD.sdf

$$$$
