# Supplementary material for: From linked open data to molecular interaction: studying selectivity trends for ligands of the human serotonin and dopamine transporter
Source: Medchemcomm. 2016 Jul 22;7(9):1819–31. doi: 10.1039/c6md00207b (PMC5100691; doi:10.1039/c6md00207b)
Supplement: Supplementary file 8 [file MD-007-C6MD00207B-s008.zip › C6MD00207B_structure_CHEMBL596775.mol]

  ACD/Labs09131613152D

 19 20  0  0  0  0  0  0  0  0  2 V2000
    4.4728   -2.4092    0.0000 C   0  0  0  0  0  0  0  0  0  0  0  0
    4.3421   -3.7352    0.0000 C   0  0  0  0  0  0  0  0  0  0  0  0
    3.1189   -4.2768    0.0000 N   0  0  0  0  0  0  0  0  0  0  0  0
    2.0450   -3.4924    0.0000 C   0  0  0  0  0  0  0  0  0  0  0  0
    2.0450   -2.1571    0.0000 C   0  0  0  0  0  0  0  0  0  0  0  0
    0.7844   -1.7462    0.0000 C   0  0  0  0  0  0  0  0  0  0  0  0
    0.0000   -2.8294    0.0000 C   0  0  0  0  0  0  0  0  0  0  0  0
    0.7844   -3.9032    0.0000 C   0  0  0  0  0  0  0  0  0  0  0  0
    5.4160   -4.5102    0.0000 C   0  0  0  0  0  0  0  0  0  0  0  0
    5.2759   -5.8362    0.0000 O   0  0  0  0  0  0  0  0  0  0  0  0
    6.6299   -3.9686    0.0000 C   0  0  0  0  0  0  0  0  0  0  0  0
    7.7038   -4.7530    0.0000 C   0  0  0  0  0  0  0  0  0  0  0  0
    8.9177   -4.2114    0.0000 C   0  0  0  0  0  0  0  0  0  0  0  0
    9.0577   -2.8947    0.0000 C   0  0  0  0  0  0  0  0  0  0  0  0
    7.9839   -2.1104    0.0000 C   0  0  0  0  0  0  0  0  0  0  0  0
    6.7700   -2.6520    0.0000 C   0  0  0  0  0  0  0  0  0  0  0  0
    8.1240   -0.7844    0.0000 N   0  3  0  0  0  0  0  0  0  0  0  0
    9.3379   -0.2428    0.0000 O   0  0  0  0  0  0  0  0  0  0  0  0
    7.0501    0.0000    0.0000 O   0  5  0  0  0  0  0  0  0  0  0  0
  1  2  1  0  0  0  0
  2  3  1  0  0  0  0
  2  9  1  0  0  0  0
  3  4  1  0  0  0  0
  4  5  1  0  0  0  0
  4  8  1  0  0  0  0
  5  6  1  0  0  0  0
  6  7  1  0  0  0  0
  7  8  1  0  0  0  0
  9 10  2  0  0  0  0
  9 11  1  0  0  0  0
 11 12  2  0  0  0  0
 11 16  1  0  0  0  0
 12 13  1  0  0  0  0
 13 14  2  0  0  0  0
 14 15  1  0  0  0  0
 15 16  2  0  0  0  0
 15 17  1  0  0  0  0
 17 18  2  0  0  0  0
 17 19  1  0  0  0  0
M  CHG  2  17   1  19  -1
M  END
> <name>
CHEMBL596775

> <number>
CHEMBL596775

> <external_id>
C6MD00207B

> <article_doi>
10.1039/C6MD00207B

> <article_url>
http://dx.doi.org/10.1039/C6MD00207B

> <Source location>
file:/C:%5Cdepositions%5C20160913MD.sdf

$$$$
