# Supplementary material for: From linked open data to molecular interaction: studying selectivity trends for ligands of the human serotonin and dopamine transporter
Source: Medchemcomm. 2016 Jul 22;7(9):1819–31. doi: 10.1039/c6md00207b (PMC5100691; doi:10.1039/c6md00207b)
Supplement: Supplementary file 8 [file MD-007-C6MD00207B-s008.zip › C6MD00207B_structure_CHEMBL603620.mol]

  ACD/Labs09131613152D

 17 17  0  0  0  0  0  0  0  0  1 V2000
   10.3572   -1.9989    0.0000 C   0  0  0  0  0  0  0  0  0  0  0  0
    9.2075   -2.6618    0.0000 O   0  0  0  0  0  0  0  0  0  0  0  0
    8.0579   -1.9989    0.0000 C   0  0  0  0  0  0  0  0  0  0  0  0
    8.0579   -0.6629    0.0000 C   0  0  0  0  0  0  0  0  0  0  0  0
    6.9082    0.0000    0.0000 C   0  0  0  0  0  0  0  0  0  0  0  0
    5.7586   -0.6629    0.0000 C   0  0  0  0  0  0  0  0  0  0  0  0
    5.7586   -1.9989    0.0000 C   0  0  0  0  0  0  0  0  0  0  0  0
    6.9082   -2.6618    0.0000 C   0  0  0  0  0  0  0  0  0  0  0  0
    4.5986   -2.6618    0.0000 C   0  0  0  0  0  0  0  0  0  0  0  0
    4.5986   -3.9875    0.0000 O   0  0  0  0  0  0  0  0  0  0  0  0
    3.4489   -1.9989    0.0000 C   0  0  0  0  0  0  0  0  0  0  0  0
    3.4489   -0.6629    0.0000 C   0  0  0  0  0  0  0  0  0  0  0  0
    2.2993   -2.6618    0.0000 N   0  0  0  0  0  0  0  0  0  0  0  0
    1.1496   -1.9989    0.0000 C   0  0  0  0  0  0  0  0  0  0  0  0
    0.0000   -2.6618    0.0000 C   0  0  0  0  0  0  0  0  0  0  0  0
    2.0093   -0.9736    0.0000 C   0  0  0  0  0  0  0  0  0  0  0  0
    0.3004   -0.9736    0.0000 C   0  0  0  0  0  0  0  0  0  0  0  0
  1  2  1  0  0  0  0
  2  3  1  0  0  0  0
  3  4  2  0  0  0  0
  3  8  1  0  0  0  0
  4  5  1  0  0  0  0
  5  6  2  0  0  0  0
  6  7  1  0  0  0  0
  7  8  2  0  0  0  0
  7  9  1  0  0  0  0
  9 10  2  0  0  0  0
  9 11  1  0  0  0  0
 11 12  1  0  0  0  0
 11 13  1  0  0  0  0
 13 14  1  0  0  0  0
 14 15  1  0  0  0  0
 14 16  1  0  0  0  0
 14 17  1  0  0  0  0
M  END
> <name>
CHEMBL603620

> <number>
CHEMBL603620

> <external_id>
C6MD00207B

> <article_doi>
10.1039/C6MD00207B

> <article_url>
http://dx.doi.org/10.1039/C6MD00207B

> <Source location>
file:/C:%5Cdepositions%5C20160913MD.sdf

$$$$
