# Supplementary material for: From linked open data to molecular interaction: studying selectivity trends for ligands of the human serotonin and dopamine transporter
Source: Medchemcomm. 2016 Jul 22;7(9):1819–31. doi: 10.1039/c6md00207b (PMC5100691; doi:10.1039/c6md00207b)
Supplement: Supplementary file 8 [file MD-007-C6MD00207B-s008.zip › C6MD00207B_structure_CHEMBL605501.mol]

  ACD/Labs09131613152D

 17 18  0  0  0  0  0  0  0  0  1 V2000
    4.4757   -1.6218    0.0000 C   0  0  0  0  0  0  0  0  0  0  0  0
    4.3398   -2.9445    0.0000 C   0  0  0  0  0  0  0  0  0  0  0  0
    3.1257   -3.4791    0.0000 N   0  0  0  0  0  0  0  0  0  0  0  0
    2.0476   -2.6999    0.0000 C   0  0  0  0  0  0  0  0  0  0  0  0
    2.0476   -1.3681    0.0000 C   0  0  0  0  0  0  0  0  0  0  0  0
    0.7792   -0.9604    0.0000 C   0  0  0  0  0  0  0  0  0  0  0  0
    0.0000   -2.0385    0.0000 C   0  0  0  0  0  0  0  0  0  0  0  0
    0.7792   -3.1076    0.0000 C   0  0  0  0  0  0  0  0  0  0  0  0
    5.4180   -3.7237    0.0000 C   0  0  0  0  0  0  0  0  0  0  0  0
    5.2730   -5.0465    0.0000 O   0  0  0  0  0  0  0  0  0  0  0  0
    6.6320   -3.1801    0.0000 C   0  0  0  0  0  0  0  0  0  0  0  0
    7.7102   -3.9683    0.0000 C   0  0  0  0  0  0  0  0  0  0  0  0
    8.9242   -3.4247    0.0000 C   0  0  0  0  0  0  0  0  0  0  0  0
    9.0601   -2.1020    0.0000 C   0  0  0  0  0  0  0  0  0  0  0  0
    7.9820   -1.3228    0.0000 C   0  0  0  0  0  0  0  0  0  0  0  0
    8.1269    0.0000    0.0000 F   0  0  0  0  0  0  0  0  0  0  0  0
    6.7679   -1.8573    0.0000 C   0  0  0  0  0  0  0  0  0  0  0  0
  1  2  1  0  0  0  0
  2  3  1  0  0  0  0
  2  9  1  0  0  0  0
  3  4  1  0  0  0  0
  4  5  1  0  0  0  0
  4  8  1  0  0  0  0
  5  6  1  0  0  0  0
  6  7  1  0  0  0  0
  7  8  1  0  0  0  0
  9 10  2  0  0  0  0
  9 11  1  0  0  0  0
 11 12  2  0  0  0  0
 11 17  1  0  0  0  0
 12 13  1  0  0  0  0
 13 14  2  0  0  0  0
 14 15  1  0  0  0  0
 15 16  1  0  0  0  0
 15 17  2  0  0  0  0
M  END
> <name>
CHEMBL605501

> <number>
CHEMBL605501

> <external_id>
C6MD00207B

> <article_doi>
10.1039/C6MD00207B

> <article_url>
http://dx.doi.org/10.1039/C6MD00207B

> <Source location>
file:/C:%5Cdepositions%5C20160913MD.sdf

$$$$
