# Supplementary material for: From linked open data to molecular interaction: studying selectivity trends for ligands of the human serotonin and dopamine transporter
Source: Medchemcomm. 2016 Jul 22;7(9):1819–31. doi: 10.1039/c6md00207b (PMC5100691; doi:10.1039/c6md00207b)
Supplement: Supplementary file 8 [file MD-007-C6MD00207B-s008.zip › C6MD00207B_structure_CHEMBL1201082.mol]

  ACD/Labs09131613152D

 23 23  0  0  0  0  0  0  0  0  1 V2000
    6.5883   -3.1099    0.0000 Cl  0  0  0  0  0  0  0  0  0  0  0  0
    3.9852  -11.5180    0.0000 C   0  0  0  0  0  0  0  0  0  0  0  0
    4.6533  -10.3662    0.0000 N   0  0  0  0  0  0  0  0  0  0  0  0
    3.9852   -9.2144    0.0000 C   0  0  0  0  0  0  0  0  0  0  0  0
    4.6533   -8.0626    0.0000 C   0  0  0  0  0  0  0  0  0  0  0  0
    3.9852   -6.9108    0.0000 C   0  0  0  0  0  0  0  0  0  0  0  0
    4.6533   -5.7590    0.0000 O   0  0  0  0  0  0  0  0  0  0  0  0
    3.9852   -4.6072    0.0000 C   0  0  0  0  0  0  0  0  0  0  0  0
    4.6533   -3.4554    0.0000 C   0  0  0  0  0  0  0  0  0  0  0  0
    3.9852   -2.3036    0.0000 C   0  0  0  0  0  0  0  0  0  0  0  0
    2.6607   -2.3036    0.0000 C   0  0  0  0  0  0  0  0  0  0  0  0
    1.9926   -3.4554    0.0000 C   0  0  0  0  0  0  0  0  0  0  0  0
    2.6607   -4.6072    0.0000 C   0  0  0  0  0  0  0  0  0  0  0  0
    1.9926   -1.1518    0.0000 C   0  0  0  0  0  0  0  0  0  0  0  0
    1.3246    0.0000    0.0000 F   0  0  0  0  0  0  0  0  0  0  0  0
    3.1444   -0.4838    0.0000 F   0  0  0  0  0  0  0  0  0  0  0  0
    0.8408   -1.8198    0.0000 F   0  0  0  0  0  0  0  0  0  0  0  0
    2.6607   -6.9108    0.0000 C   0  0  0  0  0  0  0  0  0  0  0  0
    1.9926   -5.7590    0.0000 C   0  0  0  0  0  0  0  0  0  0  0  0
    0.6680   -5.7590    0.0000 C   0  0  0  0  0  0  0  0  0  0  0  0
    0.0000   -6.9108    0.0000 C   0  0  0  0  0  0  0  0  0  0  0  0
    0.6680   -8.0626    0.0000 C   0  0  0  0  0  0  0  0  0  0  0  0
    1.9926   -8.0626    0.0000 C   0  0  0  0  0  0  0  0  0  0  0  0
  2  3  1  0  0  0  0
  3  4  1  0  0  0  0
  4  5  1  0  0  0  0
  5  6  1  0  0  0  0
  6  7  1  0  0  0  0
  6 18  1  0  0  0  0
  7  8  1  0  0  0  0
  8  9  2  0  0  0  0
  8 13  1  0  0  0  0
  9 10  1  0  0  0  0
 10 11  2  0  0  0  0
 11 12  1  0  0  0  0
 11 14  1  0  0  0  0
 12 13  2  0  0  0  0
 14 15  1  0  0  0  0
 14 16  1  0  0  0  0
 14 17  1  0  0  0  0
 18 19  2  0  0  0  0
 18 23  1  0  0  0  0
 19 20  1  0  0  0  0
 20 21  2  0  0  0  0
 21 22  1  0  0  0  0
 22 23  2  0  0  0  0
M  END
> <name>
FLUOXETINE HYDROCHLORIDE; CHEMBL1201082

> <number>
CHEMBL1201082

> <external_id>
C6MD00207B

> <article_doi>
10.1039/C6MD00207B

> <article_url>
http://dx.doi.org/10.1039/C6MD00207B

> <Source location>
file:/C:%5Cdepositions%5C20160913MD.sdf

$$$$
