# Supplementary material for: From linked open data to molecular interaction: studying selectivity trends for ligands of the human serotonin and dopamine transporter
Source: Medchemcomm. 2016 Jul 22;7(9):1819–31. doi: 10.1039/c6md00207b (PMC5100691; doi:10.1039/c6md00207b)
Supplement: Supplementary file 8 [file MD-007-C6MD00207B-s008.zip › C6MD00207B_structure_CHEMBL1201203.mol]

  ACD/Labs09131613152D

 23 26  0  0  1  0  0  0  0  0  1 V2000
    2.7879   -0.9230    0.0000 C   0  0  0  0  0  0  0  0  0  0  0  0
    2.0815   -1.0925    0.0000 N   0  0  0  0  0  0  0  0  0  0  0  0
    1.2903    0.0000    0.0000 C   0  0  0  0  0  0  0  0  0  0  0  0
    0.0000   -0.4238    0.0000 C   0  0  0  0  0  0  0  0  0  0  0  0
    0.0000   -1.7707    0.0000 C   0  0  0  0  0  0  0  0  0  0  0  0
    1.2903   -2.1945    0.0000 C   0  0  0  0  0  0  0  0  0  0  0  0
    2.6466   -2.3452    0.0000 C   0  0  0  0  0  0  0  0  0  0  0  0
    3.3247   -1.1773    0.0000 C   0  0  0  0  0  0  0  0  0  0  0  0
    2.6466    0.0000    0.0000 C   0  0  0  0  0  0  0  0  0  0  0  0
    4.6716   -1.1773    0.0000 O   0  0  0  0  0  0  0  0  0  0  0  0
    5.3497   -2.3452    0.0000 C   0  0  0  0  0  0  0  0  0  0  0  0
    6.7059   -2.3452    0.0000 C   0  0  0  0  0  0  0  0  0  0  0  0
    7.3841   -3.5225    0.0000 C   0  0  0  0  0  0  0  0  0  0  0  0
    8.7403   -3.5225    0.0000 C   0  0  0  0  0  0  0  0  0  0  0  0
    9.4185   -2.3452    0.0000 C   0  0  0  0  0  0  0  0  0  0  0  0
    8.7403   -1.1773    0.0000 C   0  0  0  0  0  0  0  0  0  0  0  0
    7.3841   -1.1773    0.0000 C   0  0  0  0  0  0  0  0  0  0  0  0
    4.6716   -3.5225    0.0000 C   0  0  0  0  0  0  0  0  0  0  0  0
    3.3247   -3.5225    0.0000 C   0  0  0  0  0  0  0  0  0  0  0  0
    2.6466   -4.6904    0.0000 C   0  0  0  0  0  0  0  0  0  0  0  0
    3.3247   -5.8677    0.0000 C   0  0  0  0  0  0  0  0  0  0  0  0
    4.6716   -5.8677    0.0000 C   0  0  0  0  0  0  0  0  0  0  0  0
    5.3497   -4.6904    0.0000 C   0  0  0  0  0  0  0  0  0  0  0  0
  1  2  1  0  0  0  0
  2  3  1  0  0  0  0
  2  6  1  0  0  0  0
  3  4  1  6  0  0  0
  3  9  1  0  0  0  0
  4  5  1  0  0  0  0
  6  5  1  6  0  0  0
  6  7  1  0  0  0  0
  7  8  1  0  0  0  0
  8  9  1  0  0  0  0
  8 10  1  6  0  0  0
 10 11  1  0  0  0  0
 11 12  1  0  0  0  0
 11 18  1  0  0  0  0
 12 13  2  0  0  0  0
 12 17  1  0  0  0  0
 13 14  1  0  0  0  0
 14 15  2  0  0  0  0
 15 16  1  0  0  0  0
 16 17  2  0  0  0  0
 18 19  2  0  0  0  0
 18 23  1  0  0  0  0
 19 20  1  0  0  0  0
 20 21  2  0  0  0  0
 21 22  1  0  0  0  0
 22 23  2  0  0  0  0
M  END
> <name>
BENZTROPINE; CHEMBL1201203

> <number>
CHEMBL1201203

> <external_id>
C6MD00207B

> <article_doi>
10.1039/C6MD00207B

> <article_url>
http://dx.doi.org/10.1039/C6MD00207B

> <Source location>
file:/C:%5Cdepositions%5C20160913MD.sdf

$$$$
