# Supplementary material for: From linked open data to molecular interaction: studying selectivity trends for ligands of the human serotonin and dopamine transporter
Source: Medchemcomm. 2016 Jul 22;7(9):1819–31. doi: 10.1039/c6md00207b (PMC5100691; doi:10.1039/c6md00207b)
Supplement: Supplementary file 8 [file MD-007-C6MD00207B-s008.zip › C6MD00207B_structure_CHEMBL1201353.mol]

  ACD/Labs09131613152D

 19 20  0  0  1  0  0  0  0  0  1 V2000
    2.6613   -9.2088    0.0000 C   0  0  0  0  0  0  0  0  0  0  0  0
    1.9983   -8.0577    0.0000 N   0  0  0  0  0  0  0  0  0  0  0  0
    0.6630   -8.0577    0.0000 C   0  0  0  0  0  0  0  0  0  0  0  0
    2.6613   -6.9066    0.0000 C   0  0  0  0  0  0  0  0  0  0  0  0
    1.9983   -5.7555    0.0000 C   0  0  0  0  0  0  0  0  0  0  0  0
    2.6613   -4.6044    0.0000 C   0  0  0  0  0  0  0  0  0  0  0  0
    1.9983   -3.4533    0.0000 C   0  0  0  0  0  0  0  0  0  0  0  0
    2.6613   -2.3022    0.0000 C   0  0  0  0  0  0  0  0  0  0  0  0
    1.9983   -1.1511    0.0000 C   0  0  0  0  0  0  0  0  0  0  0  0
    0.6630   -1.1511    0.0000 C   0  0  0  0  0  0  0  0  0  0  0  0
    0.0000    0.0000    0.0000 Cl  0  0  0  0  0  0  0  0  0  0  0  0
    0.0000   -2.3022    0.0000 C   0  0  0  0  0  0  0  0  0  0  0  0
    0.6630   -3.4533    0.0000 C   0  0  0  0  0  0  0  0  0  0  0  0
    3.9874   -4.6044    0.0000 C   0  0  0  0  0  0  0  0  0  0  0  0
    4.6504   -5.7555    0.0000 C   0  0  0  0  0  0  0  0  0  0  0  0
    5.9857   -5.7555    0.0000 C   0  0  0  0  0  0  0  0  0  0  0  0
    6.6487   -4.6044    0.0000 C   0  0  0  0  0  0  0  0  0  0  0  0
    5.9857   -3.4533    0.0000 C   0  0  0  0  0  0  0  0  0  0  0  0
    4.6504   -3.4533    0.0000 N   0  0  0  0  0  0  0  0  0  0  0  0
  1  2  1  0  0  0  0
  2  3  1  0  0  0  0
  2  4  1  0  0  0  0
  4  5  1  0  0  0  0
  6  5  1  1  0  0  0
  6  7  1  0  0  0  0
  6 14  1  0  0  0  0
  7  8  2  0  0  0  0
  7 13  1  0  0  0  0
  8  9  1  0  0  0  0
  9 10  2  0  0  0  0
 10 11  1  0  0  0  0
 10 12  1  0  0  0  0
 12 13  2  0  0  0  0
 14 15  2  0  0  0  0
 14 19  1  0  0  0  0
 15 16  1  0  0  0  0
 16 17  2  0  0  0  0
 17 18  1  0  0  0  0
 18 19  2  0  0  0  0
M  END
> <name>
DEXCHLORPHENIRAMINE; CHEMBL1201353

> <number>
CHEMBL1201353

> <external_id>
C6MD00207B

> <article_doi>
10.1039/C6MD00207B

> <article_url>
http://dx.doi.org/10.1039/C6MD00207B

> <Source location>
file:/C:%5Cdepositions%5C20160913MD.sdf

$$$$
